# Supplementary material for: Bis[2-(cyclo­pentyl­imino­meth­yl)-5-meth­oxy­phenolato]copper(II)
Source: Acta Crystallogr Sect E Struct Rep Online. 2010 Jul 3;66(Pt 8):m881. doi: 10.1107/S1600536810025481 (PMC3007536; doi:10.1107/S1600536810025481)
Supplement: Supplementary file 2 [file e-66-0m881-Isup2.hkl]

# 
# h,k,l, Fc-squared, Fo-squared, sigma(Fo-squared) and status flag 
# 
data_I
_shelx_title ' P21n in P2(1)/n' 
_shelx_refln_list_code          4 
_shelx_F_calc_maximum      351.19 
_exptl_crystal_F_000      1052.00 
_reflns_d_resolution_high  0.8323 
 
loop_ 
 _symmetry_equiv_pos_as_xyz 
 'x, y, z' 
 '-x+1/2, y+1/2, -z+1/2' 
 '-x, -y, -z' 
 'x-1/2, -y-1/2, z-1/2' 
 
_cell_length_a     8.4960 
_cell_length_b    14.0540 
_cell_length_c    20.4420 
_cell_angle_alpha  90.000 
_cell_angle_beta  100.236 
_cell_angle_gamma  90.000 
 
_shelx_F_squared_multiplier     1.000 
 
loop_ 
 _refln_index_h 
 _refln_index_k 
 _refln_index_l 
 _refln_F_squared_calc 
 _refln_F_squared_meas 
 _refln_F_squared_sigma 
 _refln_observed_status 
   2   0   0     2876.11     3124.29    222.88 o 
   4   0   0    24680.74    25891.82   1823.17 o 
   6   0   0     4511.81     4702.49    341.34 o 
   8   0   0      242.18      237.94     40.16 o 
   1   1   0     9490.43     8396.13   1123.42 o 
   2   1   0        2.89        7.14      3.38 o 
   3   1   0     1706.22     1225.66    249.98 o 
   4   1   0       31.79       42.18      7.64 o 
   5   1   0     5657.91     6058.04    377.85 o 
   6   1   0      166.37      215.41     26.87 o 
   7   1   0       23.62       23.46     10.23 o 
   8   1   0        8.79       -3.25     10.47 o 
   9   1   0      226.12      175.32     36.64 o 
   0   2   0    22155.72    20328.95   1428.62 o 
   1   2   0     1008.51      792.55     32.73 o 
   2   2   0     5554.09     4465.42    366.51 o 
   3   2   0       71.11       64.04      6.28 o 
   4   2   0     9839.89     9569.63    741.61 o 
   5   2   0        7.40        1.61      7.29 o 
   6   2   0      178.89      207.76     15.36 o 
   7   2   0       15.28       13.15     10.16 o 
   8   2   0        3.86       -5.42     10.74 o 
   9   2   0       48.92       25.10     30.12 o 
   1   3   0    24993.21    20935.94   1225.05 o 
   2   3   0     1182.97     1042.40     45.33 o 
   3   3   0     5656.75     4634.84    203.34 o 
   4   3   0       75.01       96.73      8.08 o 
   5   3   0     2946.59     2552.54    147.23 o 
   6   3   0        0.00      -10.02      9.71 o 
   7   3   0      848.24      899.76     58.97 o 
   8   3   0       18.90       16.26     12.58 o 
   9   3   0      447.63      618.43     67.26 o 
   0   4   0       19.00       12.05      4.02 o 
   1   4   0     1182.61     1057.90     46.08 o 
   2   4   0     4278.73     3334.01    194.02 o 
   3   4   0      441.21      389.54     21.16 o 
   4   4   0     1380.44     1112.72     43.11 o 
   5   4   0       73.86       70.26      9.85 o 
   6   4   0      510.59      461.32     26.79 o 
   7   4   0       65.14       68.76     13.69 o 
   8   4   0      970.63     1040.59     65.92 o 
   9   4   0       15.24        9.90     17.57 o 
   1   5   0      853.27      836.77     26.09 o 
   2   5   0      838.02      702.51     29.85 o 
   3   5   0       81.70      103.22     12.61 o 
   4   5   0      529.21      512.72     22.62 o 
   5   5   0      411.71      321.81     20.63 o 
   6   5   0       44.20       59.30     11.37 o 
   7   5   0       94.97       92.79     14.70 o 
   8   5   0       65.50       83.11     19.84 o 
   9   5   0       65.28       80.91     22.15 o 
   0   6   0     8144.35     7726.98    315.63 o 
   1   6   0      859.93      841.23     26.63 o 
   2   6   0       89.55      125.95      7.87 o 
   3   6   0       69.60       93.33      8.09 o 
   4   6   0     4185.51     3599.64    193.69 o 
   5   6   0        6.83        7.88      8.45 o 
   6   6   0      269.43      274.73     21.91 o 
   7   6   0       68.09       89.29     28.61 o 
   8   6   0     1196.00     1292.82     78.33 o 
   9   6   0        8.64      -21.42     15.87 o 
   1   7   0     3323.22     3006.91     88.45 o 
   2   7   0     2013.09     1909.93     81.58 o 
   3   7   0     3239.48     2769.66    118.10 o 
   4   7   0      304.80      328.78     20.82 o 
   5   7   0      685.68      620.15     33.42 o 
   6   7   0       36.38       36.68     11.72 o 
   7   7   0      287.13      288.04     29.00 o 
   8   7   0       35.86       38.43     17.84 o 
   9   7   0      198.70      248.78     31.73 o 
   0   8   0       60.70       53.87     10.13 o 
   1   8   0       40.07       38.50      6.07 o 
   2   8   0     1981.10     1717.45     69.85 o 
   3   8   0        0.38       -2.66      6.76 o 
   4   8   0       57.18       31.66     10.23 o 
   5   8   0      125.29      139.17     15.76 o 
   6   8   0       62.09       40.66     14.91 o 
   7   8   0        0.33      -10.90     16.57 o 
   8   8   0       10.40       -8.41     15.25 o 
   1   9   0      502.85      473.85     24.60 o 
   2   9   0      129.05      164.88     15.07 o 
   3   9   0      508.72      466.38     26.44 o 
   4   9   0       85.80       69.33     13.48 o 
   5   9   0      307.93      214.35     45.68 o 
   6   9   0      176.65       97.53     20.08 o 
   7   9   0      214.44      257.50     31.12 o 
   8   9   0       16.00       14.82     21.08 o 
   0  10   0      721.18      691.42     34.38 o 
   1  10   0        1.91        1.80      6.06 o 
   2  10   0     3613.21     3417.11    129.01 o 
   3  10   0      104.11       92.91     12.02 o 
   4  10   0      230.08      219.49     19.75 o 
   5  10   0       22.19       16.80     13.12 o 
   6  10   0      242.30      215.13     73.79 o 
   7  10   0        6.16        2.64     14.54 o 
   8  10   0      203.33      192.76     40.16 o 
   1  11   0        7.59       -0.09      8.40 o 
   2  11   0        0.23        4.52      9.41 o 
   3  11   0      669.85      617.41     30.40 o 
   4  11   0        2.45       -2.11     10.85 o 
   5  11   0       19.50        4.35     12.54 o 
   6  11   0      135.13       99.73     37.15 o 
   7  11   0       12.81       -3.44     14.46 o 
   0  12   0      286.64      379.63     30.13 o 
   1  12   0        0.82       -5.50      9.01 o 
   2  12   0      441.22      465.47     25.64 o 
   3  12   0       26.04       11.31      9.95 o 
   4  12   0      341.01      367.45     47.19 o 
   5  12   0       34.94       24.49     14.96 o 
   6  12   0       62.58       48.15     16.40 o 
   7  12   0        5.28       -6.02     20.08 o 
   1  13   0      713.26      834.67     41.70 o 
   2  13   0        0.16       -7.07     10.37 o 
   3  13   0      154.40      126.87     25.60 o 
   4  13   0       40.57       23.89     14.14 o 
   5  13   0      259.56      188.40    106.92 o 
   6  13   0        5.77       26.04     16.40 o 
   0  14   0      229.89      297.48     31.24 o 
   1  14   0       15.37       19.60     12.36 o 
   2  14   0       62.36       30.39     19.58 o 
   3  14   0       31.61       14.50     16.67 o 
   4  14   0       75.84       47.58     35.64 o 
   5  14   0       11.46        0.52     15.19 o 
   1  15   0       76.82      111.52     16.98 o 
   2  15   0        0.57       -2.48     15.75 o 
   3  15   0       83.01       91.88     21.95 o 
   4  15   0       53.50       36.92     18.81 o 
   0  16   0       84.34      107.80     20.58 o 
   1  16   0       10.59       12.81     16.35 o 
   2  16   0      247.80      273.89     29.62 o 
   3  16   0        0.73      -11.04     25.10 o 
  -9   0   1       87.63       90.36     32.13 o 
  -7   0   1       42.35       52.21     21.08 o 
  -5   0   1        3.74       -6.02     13.05 o 
  -3   0   1       81.55       68.27     13.05 o 
  -1   0   1       35.76       46.18      5.02 o 
   1   0   1      267.51      319.26     25.10 o 
   3   0   1      143.86      144.57     20.08 o 
   5   0   1        4.68        9.15      9.41 o 
   7   0   1      191.36      214.81     23.14 o 
   9   0   1        0.07        5.02     23.09 o 
 -10   1   1       17.15       31.12     32.13 o 
  -9   1   1      716.12      565.22     59.23 o 
  -8   1   1       19.62        4.28     11.33 o 
  -7   1   1      258.51      293.92     22.38 o 
  -6   1   1        0.30       -4.38      7.82 o 
  -5   1   1     1971.05     2121.31    111.77 o 
  -4   1   1      200.51      206.67     17.70 o 
  -3   1   1     5771.29     4829.34    403.09 o 
  -2   1   1        0.59       -4.23      2.82 o 
  -1   1   1     6605.29     5694.82    498.72 o 
   0   1   1      327.79      372.76     60.74 o 
   1   1   1     2995.07     2530.82    206.81 o 
   2   1   1      894.67      799.17     72.17 o 
   3   1   1     1408.46     1234.45    132.37 o 
   4   1   1       59.59       76.55      9.45 o 
   5   1   1     2417.81     2169.99     94.01 o 
   6   1   1        0.30       13.89      8.99 o 
   7   1   1     1931.13     1988.77     89.42 o 
   8   1   1        1.34        3.08     15.25 o 
   9   1   1      593.40      515.14     41.10 o 
 -10   2   1      264.33      454.79     66.26 o 
  -9   2   1       63.13       84.50     21.23 o 
  -8   2   1       59.99      100.17     16.75 o 
  -7   2   1       21.11       22.45      9.25 o 
  -6   2   1      860.97      784.67     33.66 o 
  -5   2   1       21.19        7.94      7.68 o 
  -4   2   1    24069.55    23111.75    811.33 o 
  -3   2   1        1.38        2.71      3.32 o 
  -2   2   1      901.78      620.33     35.00 o 
  -1   2   1        3.58        8.49      2.66 o 
   0   2   1    41340.93    37304.12   1852.10 o 
   1   2   1      268.52      242.68     11.53 o 
   2   2   1    24268.44    21077.17   1106.90 o 
   3   2   1      144.90      131.05     10.64 o 
   4   2   1     1963.31     1936.47     83.73 o 
   5   2   1        2.05        1.61      7.26 o 
   6   2   1     3403.86     3306.92    141.36 o 
   7   2   1       31.74       18.52     10.99 o 
   8   2   1     1218.81     1095.23    158.56 o 
   9   2   1       27.05       16.73     19.13 o 
  -9   3   1       41.24       17.53     18.29 o 
  -8   3   1       60.79       73.29     19.58 o 
  -7   3   1       10.12        9.20     10.11 o 
  -6   3   1        0.52       -6.26      6.54 o 
  -5   3   1      416.89      469.65     25.65 o 
  -4   3   1        0.53        0.24      4.79 o 
  -3   3   1     2061.02     1914.65     69.82 o 
  -2   3   1      144.17      147.16     13.31 o 
  -1   3   1    17332.41    13759.86    587.97 o 
   0   3   1      687.22      630.94     21.17 o 
   1   3   1    29080.54    24097.04   1110.74 o 
   2   3   1      361.50      314.77     18.58 o 
   3   3   1       17.52       18.40      6.26 o 
   4   3   1       25.33       24.49      6.35 o 
   5   3   1      913.21      909.03     37.32 o 
   6   3   1      351.26      329.72     22.99 o 
   7   3   1      301.88      303.69     41.06 o 
   8   3   1      101.79      133.39     17.94 o 
   9   3   1       15.52       24.09     31.12 o 
  -9   4   1        0.24       -5.88     14.56 o 
  -8   4   1      309.95      406.28     63.25 o 
  -7   4   1      158.80      168.92     17.65 o 
  -6   4   1      384.27      336.73     22.76 o 
  -5   4   1      373.57      395.96     26.66 o 
  -4   4   1     2815.31     2481.79    110.85 o 
  -3   4   1      263.68      270.70     14.09 o 
  -2   4   1     1087.49      825.68     28.78 o 
  -1   4   1    11726.93    10245.05    359.97 o 
   0   4   1    16735.67    15047.63    473.23 o 
   1   4   1      642.33      597.73     26.88 o 
   2   4   1      527.40      338.87     17.77 o 
   3   4   1      187.35      171.13     23.56 o 
   4   4   1     2234.76     1844.95     68.79 o 
   5   4   1        5.45        6.17      7.95 o 
   6   4   1      370.20      357.54     23.31 o 
   7   4   1       84.92       90.41     25.57 o 
   8   4   1      601.63      714.76     40.78 o 
   9   4   1       11.20       20.08     28.11 o 
  -9   5   1       94.84      153.34     25.13 o 
  -8   5   1      132.53      161.98     23.71 o 
  -7   5   1      328.02      435.57     36.12 o 
  -6   5   1       35.27       44.85     11.20 o 
  -5   5   1     2197.43     1930.50     91.13 o 
  -4   5   1       38.34       38.61      6.81 o 
  -3   5   1    12858.33    10923.54    385.51 o 
  -2   5   1     2369.99     1985.48     65.80 o 
  -1   5   1    13086.48    12261.80    429.96 o 
   0   5   1       45.72       51.66      4.71 o 
   1   5   1    11016.97     9715.63    363.91 o 
   2   5   1      618.02      557.64     45.33 o 
   3   5   1    14978.00    13773.03    563.84 o 
   4   5   1      377.91      360.37     21.25 o 
   5   5   1     1962.07     1747.05     78.16 o 
   6   5   1       86.78      104.43     14.48 o 
   7   5   1      613.02      624.07     35.53 o 
   8   5   1        0.07       -6.60     14.46 o 
   9   5   1      432.78      582.05     46.00 o 
  -9   6   1       97.92      117.95     23.77 o 
  -8   6   1      192.04      204.11     39.15 o 
  -7   6   1      334.01      334.02     31.54 o 
  -6   6   1      337.94      312.91     22.15 o 
  -5   6   1       18.06       12.16      8.40 o 
  -4   6   1      185.76      225.60     13.75 o 
  -3   6   1     1639.69     1520.06     52.10 o 
  -2   6   1    12449.50    10683.19    340.98 o 
  -1   6   1     1973.24     1825.99     66.47 o 
   0   6   1     1104.87      996.32     34.23 o 
   1   6   1      275.04      251.72     11.30 o 
   2   6   1     2690.21     2239.14     84.22 o 
   3   6   1     1408.63     1323.53     59.46 o 
   4   6   1      409.32      419.47     24.42 o 
   5   6   1       24.38       17.35      9.46 o 
   6   6   1      235.33      281.46     27.36 o 
   7   6   1       66.04       74.04     16.74 o 
   8   6   1      287.00      388.31    102.40 o 
   9   6   1        2.53       -3.58     16.64 o 
  -9   7   1       99.26       74.92     24.09 o 
  -8   7   1       17.83       41.52     16.99 o 
  -7   7   1       27.69       55.22     15.62 o 
  -6   7   1       86.31       87.18     16.67 o 
  -5   7   1      418.35      376.09     23.51 o 
  -4   7   1       11.93        9.08      7.71 o 
  -3   7   1      273.89      220.07     12.03 o 
  -2   7   1     3542.49     3410.82    111.57 o 
  -1   7   1     2840.11     2508.95    104.00 o 
   0   7   1       45.98       48.05      5.90 o 
   1   7   1     1233.31     1053.87     34.09 o 
   2   7   1     3432.10     3331.41    123.83 o 
   3   7   1      822.62      699.98     50.22 o 
   4   7   1       13.26        7.08      8.34 o 
   5   7   1      352.85      338.31     32.18 o 
   6   7   1      156.03      145.86     22.08 o 
   7   7   1       31.61       54.49     18.09 o 
   8   7   1       20.28       24.60     20.58 o 
   9   7   1       42.70       80.32     36.14 o 
  -8   8   1      388.12      420.93     85.34 o 
  -7   8   1       33.47       36.14     14.91 o 
  -6   8   1     1006.34      886.12    164.15 o 
  -5   8   1       28.65       34.78     14.05 o 
  -4   8   1     1287.65     1150.70     54.00 o 
  -3   8   1       29.09       21.23      9.56 o 
  -2   8   1     5650.92     4986.25    162.52 o 
  -1   8   1        0.38       -6.47      4.55 o 
   0   8   1      302.13      258.12     12.31 o 
   1   8   1      109.47      114.47      9.02 o 
   2   8   1     4512.04     3821.26    142.23 o 
   3   8   1       39.79       47.52     12.62 o 
   4   8   1     1946.29     1878.79     83.64 o 
   5   8   1        0.09        8.93      9.39 o 
   6   8   1      320.03      363.94     27.32 o 
   7   8   1       14.09       17.69     18.57 o 
   8   8   1      313.93      358.68     35.87 o 
  -8   9   1       43.12       48.74     26.10 o 
  -7   9   1      491.66      430.68     41.66 o 
  -6   9   1      142.52      121.09     19.01 o 
  -5   9   1        2.03       -1.32     10.28 o 
  -4   9   1      190.82      177.54     16.98 o 
  -3   9   1     1945.05     1658.19     65.83 o 
  -2   9   1      734.78      770.75     30.05 o 
  -1   9   1      410.62      400.72     17.18 o 
   0   9   1        2.41       -2.90      5.47 o 
   1   9   1      322.00      287.79     13.30 o 
   2   9   1      824.82      826.47     35.88 o 
   3   9   1      335.78      313.42     26.22 o 
   4   9   1       32.81       30.76     10.95 o 
   5   9   1      121.89      115.74     17.10 o 
   6   9   1      122.49       89.40     18.46 o 
   7   9   1      259.23      244.26     27.98 o 
   8   9   1       17.69       -5.56     15.25 o 
  -8  10   1       26.01       -8.30     15.87 o 
  -7  10   1        2.10       -0.25     13.99 o 
  -6  10   1       70.76       85.28     17.70 o 
  -5  10   1       27.98       30.74     13.12 o 
  -4  10   1      149.75      105.70     16.58 o 
  -3  10   1      158.89      161.52     14.81 o 
  -2  10   1      108.88      105.01     12.25 o 
  -1  10   1      173.10      184.21     23.91 o 
   0  10   1      379.22      335.00     16.03 o 
   1  10   1      173.60      204.19     14.89 o 
   2  10   1       26.15       39.33      9.61 o 
   3  10   1      105.18      120.61     14.54 o 
   4  10   1       74.33       58.42     14.24 o 
   5  10   1      236.52      147.76     37.15 o 
   6  10   1       39.00       14.44     13.83 o 
   7  10   1        0.19       -9.09     13.12 o 
  -7  11   1      317.48      237.20    134.03 o 
  -6  11   1       52.77       20.72     15.43 o 
  -5  11   1      611.84      635.50     65.26 o 
  -4  11   1        1.35       -9.24     10.58 o 
  -3  11   1      971.70      883.63     56.08 o 
  -2  11   1        8.58       10.68      8.79 o 
  -1  11   1      198.93      263.32     20.76 o 
   0  11   1        9.19       16.77      7.70 o 
   1  11   1     1274.04     1287.93     47.21 o 
   2  11   1        1.59       -5.83      8.53 o 
   3  11   1       95.61       93.92     18.82 o 
   4  11   1        9.47      -10.06      9.30 o 
   5  11   1      283.54      181.04     84.83 o 
   6  11   1       13.08        8.96     13.72 o 
   7  11   1      172.46      121.05     57.23 o 
  -7  12   1        2.16        2.40     16.28 o 
  -6  12   1       99.15       58.22     34.64 o 
  -5  12   1       28.00       20.84     14.44 o 
  -4  12   1      294.18      311.05     27.50 o 
  -3  12   1        0.04       -7.49     10.74 o 
  -2  12   1      255.59      252.96     19.42 o 
  -1  12   1       16.53        8.85     10.81 o 
   0  12   1       99.54      118.49     13.42 o 
   1  12   1       44.20       34.83      9.80 o 
   2  12   1      771.05      749.34     41.30 o 
   3  12   1        7.29        7.79     10.16 o 
   4  12   1       11.05       -3.01     12.07 o 
   5  12   1       54.74       57.08     30.12 o 
   6  12   1      118.63       65.70     37.15 o 
  -6  13   1       62.42       41.42     38.65 o 
  -5  13   1       72.22       28.18     14.96 o 
  -4  13   1       49.14       28.97     14.71 o 
  -3  13   1      125.38      118.31     18.73 o 
  -2  13   1       45.74       43.51     12.27 o 
  -1  13   1       37.66       49.74     25.90 o 
   0  13   1       11.29        6.54      9.95 o 
   1  13   1      108.81      150.41     16.30 o 
   2  13   1        4.49        1.19     10.56 o 
   3  13   1        0.17      -10.79     10.56 o 
   4  13   1        3.33      -16.98     11.82 o 
   5  13   1       21.51        2.06     14.71 o 
   6  13   1        1.72       11.65     17.07 o 
  -5  14   1       14.98       11.60     15.68 o 
  -4  14   1       81.97       52.19     44.68 o 
  -3  14   1       40.80       36.00     15.75 o 
  -2  14   1      656.60      695.15     41.27 o 
  -1  14   1        0.29       -1.15     10.59 o 
   0  14   1      141.48      205.02     16.94 o 
   1  14   1       18.04       16.66     12.53 o 
   2  14   1      412.50      413.80     31.35 o 
   3  14   1        2.30        2.53     14.14 o 
   4  14   1        2.80        2.44     14.56 o 
   5  14   1       43.39       20.51     24.09 o 
  -4  15   1       47.79       22.63     30.12 o 
  -3  15   1      125.71      149.98     22.16 o 
  -2  15   1        3.63        8.35     15.05 o 
  -1  15   1       58.19       55.22     17.86 o 
   0  15   1       55.77       49.93     12.95 o 
   1  15   1      150.67      175.08     19.59 o 
   2  15   1      100.15      126.56     20.59 o 
   3  15   1      175.73      190.61     27.27 o 
   4  15   1       11.16       -3.71     16.14 o 
  -3  16   1        1.75      -30.12     24.09 o 
  -2  16   1       56.63       77.46     20.00 o 
  -1  16   1        0.56       -7.73     15.49 o 
   0  16   1       47.48       43.54     17.25 o 
   1  16   1        2.09      -11.76     12.76 o 
   2  16   1       30.89       32.09     20.44 o 
  -8   0   2      209.60      285.78     81.32 o 
  -6   0   2       12.70       17.07     15.06 o 
  -4   0   2    15580.20    16282.03   1147.51 o 
  -2   0   2     4948.54     4516.76    319.26 o 
   0   0   2    18206.47    25024.41   1759.92 o 
   2   0   2       82.55       78.31     14.06 o 
   4   0   2     9870.79    11279.68    566.49 o 
   6   0   2     1876.12     1960.06    106.11 o 
   8   0   2     1467.31     1368.38    115.45 o 
  -9   1   2      109.13      154.18     25.73 o 
  -8   1   2        6.63        6.32      9.52 o 
  -7   1   2        6.25        0.95      9.13 o 
  -6   1   2       15.43       10.30      8.91 o 
  -5   1   2     5187.84     5340.24    219.66 o 
  -4   1   2      288.15      315.88     17.98 o 
  -3   1   2      777.61      600.50     27.52 o 
  -2   1   2        0.90        6.62      9.13 o 
  -1   1   2      239.52      226.89     18.07 o 
   0   1   2     1174.57     1290.49     65.26 o 
   1   1   2    19388.37    18299.84   1230.34 o 
   2   1   2      507.19      454.75     60.59 o 
   3   1   2     3229.16     2948.36    589.32 o 
   4   1   2       77.95       87.89     10.11 o 
   5   1   2      799.95      804.31     48.54 o 
   6   1   2       97.82      102.44     10.94 o 
   7   1   2     2084.22     1859.60     84.57 o 
   8   1   2        1.28        2.45     15.15 o 
   9   1   2      153.79      170.93     28.74 o 
 -10   2   2       45.11       49.19     31.12 o 
  -9   2   2        2.92       -3.25     14.86 o 
  -8   2   2       22.22        9.14     21.58 o 
  -7   2   2        3.35       -2.46      7.98 o 
  -6   2   2     1176.06     1147.87     46.24 o 
  -5   2   2     1500.96     1513.31     83.62 o 
  -4   2   2      101.06      202.91     14.16 o 
  -3   2   2      157.16      142.58     10.20 o 
  -2   2   2        5.20       13.79      3.23 o 
  -1   2   2     2394.01     2009.72    305.70 o 
   0   2   2       12.09       14.56      3.06 o 
   1   2   2     2748.41     2702.63     96.12 o 
   2   2   2      174.76      163.19     10.74 o 
   3   2   2      202.95      216.81     14.20 o 
   4   2   2     3147.85     3002.34    202.90 o 
   5   2   2      279.34      311.55     25.95 o 
   6   2   2      200.42      242.52     35.39 o 
   7   2   2        5.53       -8.54      9.89 o 
   8   2   2       95.78       89.15     21.97 o 
   9   2   2        5.04      -14.06     24.09 o 
 -10   3   2        0.69      -14.06     23.09 o 
  -9   3   2      382.75      543.83     42.58 o 
  -8   3   2        6.51        1.11     13.12 o 
  -7   3   2      972.96      951.72     47.02 o 
  -6   3   2       28.64       30.19      8.36 o 
  -5   3   2     4012.72     3602.93    154.33 o 
  -4   3   2      178.69      196.20     11.76 o 
  -3   3   2     1111.79      765.45     44.49 o 
  -2   3   2       16.12       18.48      3.50 o 
  -1   3   2   123335.36    84595.30   4115.99 o 
   0   3   2      114.23      126.48      6.13 o 
   1   3   2     9916.81     8744.02    706.71 o 
   2   3   2      148.88      146.09     21.59 o 
   3   3   2    17400.11    17433.23   1119.82 o 
   4   3   2        5.26       -6.34      5.74 o 
   5   3   2     3834.10     3680.69    158.12 o 
   6   3   2        3.29       -3.67     12.62 o 
   7   3   2     1614.82     1401.38    150.06 o 
   8   3   2       72.01       64.52     14.72 o 
   9   3   2      721.86      692.98    180.71 o 
  -9   4   2       11.38       13.41     15.96 o 
  -8   4   2        2.23        3.09     13.12 o 
  -7   4   2      190.79      199.86     23.00 o 
  -6   4   2     2223.89     2058.01     77.62 o 
  -5   4   2      250.91      260.64     15.17 o 
  -4   4   2     2171.11     1855.24     96.36 o 
  -3   4   2      317.11      271.36     13.18 o 
  -2   4   2     8966.79     7518.04    280.45 o 
  -1   4   2    14090.93    12074.01    470.95 o 
   0   4   2     3174.50     2875.58     92.00 o 
   1   4   2     2167.29     2097.12    135.14 o 
   2   4   2     7728.48     6654.24    402.99 o 
   3   4   2      116.83      153.97     13.69 o 
   4   4   2     1941.49     1711.31     75.79 o 
   5   4   2        0.19       -7.32      7.46 o 
   6   4   2     1431.64     1195.28     57.16 o 
   7   4   2       88.31      101.18     15.91 o 
   8   4   2     1199.28     1300.05     64.36 o 
   9   4   2        0.20        2.01     29.11 o 
  -9   5   2       71.71       53.12     20.08 o 
  -8   5   2        8.19        3.51     14.20 o 
  -7   5   2      357.64      349.43     31.21 o 
  -6   5   2      205.08      209.81     17.65 o 
  -5   5   2      574.87      516.01     23.44 o 
  -4   5   2       54.12       44.38      6.71 o 
  -3   5   2     1424.71     1525.07     52.00 o 
  -2   5   2     2651.06     2248.87     91.58 o 
  -1   5   2     4493.23     4367.62    283.58 o 
   0   5   2      256.69      231.64     10.14 o 
   1   5   2     1026.87     1108.06     48.60 o 
   2   5   2      496.05      437.42     35.65 o 
   3   5   2     1024.93      998.05     46.24 o 
   4   5   2       80.64       91.00     12.25 o 
   5   5   2       44.59       46.47     10.65 o 
   6   5   2        8.52        5.84      9.41 o 
   7   5   2      289.05      261.53     23.59 o 
   8   5   2      265.88      335.15     33.09 o 
   9   5   2       52.03      134.53     41.16 o 
  -9   6   2       15.44      -13.48     20.58 o 
  -8   6   2      725.20      763.45     51.59 o 
  -7   6   2       85.48       72.28     17.38 o 
  -6   6   2      641.98      569.57     39.03 o 
  -5   6   2       10.00        5.00      9.23 o 
  -4   6   2     4993.22     4323.69    155.65 o 
  -3   6   2     1095.09     1114.71     39.26 o 
  -2   6   2     2806.16     2235.46     97.67 o 
  -1   6   2      303.43      303.55     20.54 o 
   0   6   2     5851.20     5479.52    174.39 o 
   1   6   2      286.86      290.21     11.85 o 
   2   6   2      216.41      173.99     11.87 o 
   3   6   2      756.13      828.07     63.85 o 
   4   6   2     4977.84     4719.23    234.19 o 
   5   6   2       27.59       18.60      9.84 o 
   6   6   2      359.32      368.74     27.01 o 
   7   6   2        8.60       -7.44     10.56 o 
   8   6   2      239.69      304.68     32.78 o 
   9   6   2       11.70       16.27     19.01 o 
  -9   7   2      193.54      241.68     30.11 o 
  -8   7   2       74.77       52.71     17.75 o 
  -7   7   2      195.64      218.29     45.68 o 
  -6   7   2        5.15       -2.46     10.85 o 
  -5   7   2      683.90      638.61     49.19 o 
  -4   7   2       36.69       39.05     10.91 o 
  -3   7   2     3004.29     2596.48     86.37 o 
  -2   7   2      228.07      188.05     11.74 o 
  -1   7   2     2967.36     2760.73     99.97 o 
   0   7   2      552.68      536.57     20.43 o 
   1   7   2     3598.57     3516.33    122.12 o 
   2   7   2       50.43       63.39      8.69 o 
   3   7   2     1434.13     1176.15     58.57 o 
   4   7   2       72.87       73.13     12.14 o 
   5   7   2     1432.86     1413.72     72.92 o 
   6   7   2      204.62      217.32     25.90 o 
   7   7   2      892.83      859.36     46.34 o 
   8   7   2        0.13       -3.30     15.96 o 
  -8   8   2       21.50       37.78     17.38 o 
  -7   8   2       34.26       11.80     13.00 o 
  -6   8   2       73.98       49.44     14.44 o 
  -5   8   2       83.55       90.24     15.87 o 
  -4   8   2        0.45       12.79     15.79 o 
  -3   8   2        9.24       10.85      5.58 o 
  -2   8   2       51.80       62.00      7.66 o 
  -1   8   2      236.89      223.68     12.35 o 
   0   8   2      110.09      120.23     11.52 o 
   1   8   2        4.03       -5.94      4.64 o 
   2   8   2      452.83      417.00     20.42 o 
   3   8   2        2.48       -3.42      7.49 o 
   4   8   2      204.92      198.22     18.09 o 
   5   8   2       15.66       14.76     11.90 o 
   6   8   2        6.83       17.09     11.52 o 
   7   8   2        0.79      -14.56     12.78 o 
   8   8   2       68.93       69.67     20.73 o 
  -8   9   2       34.08       57.09     27.61 o 
  -7   9   2      157.16      127.96     48.19 o 
  -6   9   2       11.56        7.50     16.06 o 
  -5   9   2     1341.83     1151.29     92.87 o 
  -4   9   2       28.27       24.30     12.29 o 
  -3   9   2     1472.74     1411.27     57.13 o 
  -2   9   2     1678.00     1528.54     57.94 o 
  -1   9   2     1035.71     1034.67     48.11 o 
   0   9   2       30.89       27.94      6.66 o 
   1   9   2     1135.38     1067.62     40.55 o 
   2   9   2      460.91      475.36     22.80 o 
   3   9   2     2417.39     2197.54     96.15 o 
   4   9   2        7.04        5.22      9.54 o 
   5   9   2      182.50      210.69     28.13 o 
   6   9   2        1.75       -1.92     11.70 o 
   7   9   2      368.17      331.67     64.25 o 
   8   9   2        0.13       -0.22     15.92 o 
  -8  10   2      106.37       93.95     40.66 o 
  -7  10   2        5.63      -11.96     12.41 o 
  -6  10   2      474.29      522.05     60.24 o 
  -5  10   2       49.58       36.88     14.56 o 
  -4  10   2        9.74        7.48     11.57 o 
  -3  10   2     1003.27      954.44     41.47 o 
  -2  10   2     2976.65     2536.96    163.28 o 
  -1  10   2        4.55       -8.80      5.87 o 
   0  10   2      360.52      395.83     17.97 o 
   1  10   2       45.27       45.14      7.80 o 
   2  10   2     1633.53     1462.12     59.09 o 
   3  10   2      450.49      512.80     29.12 o 
   4  10   2      729.60      733.18     39.66 o 
   5  10   2      145.15      138.52     27.69 o 
   6  10   2      352.60      317.74     31.58 o 
   7  10   2        2.45        0.91     14.54 o 
  -7  11   2       35.03        5.47     15.68 o 
  -6  11   2        6.62       13.43     14.71 o 
  -5  11   2        2.82        2.47     17.07 o 
  -4  11   2        2.53       -2.42     12.05 o 
  -3  11   2       53.22       68.12     14.29 o 
  -2  11   2      299.49      314.95     19.83 o 
  -1  11   2       31.71       30.52     10.72 o 
   0  11   2        2.00       -7.14      6.59 o 
   1  11   2       36.98       37.48      8.42 o 
   2  11   2      127.77      135.10     14.00 o 
   3  11   2      114.92      101.25     21.33 o 
   4  11   2       31.26       21.83     11.52 o 
   5  11   2        0.11        1.00     13.49 o 
   6  11   2        7.22       -1.00     14.20 o 
   7  11   2        5.42      -11.32     15.25 o 
  -7  12   2        7.85        2.78     15.57 o 
  -6  12   2       26.71        2.08     14.11 o 
  -5  12   2        3.46       -4.46     12.54 o 
  -4  12   2      268.33      165.44     66.76 o 
  -3  12   2      780.81      769.93     43.16 o 
  -2  12   2      152.93      192.38     20.18 o 
  -1  12   2      160.11      209.41     24.28 o 
   0  12   2      199.63      221.01     13.90 o 
   1  12   2      806.45      880.51     32.00 o 
   2  12   2      615.71      581.76     29.29 o 
   3  12   2       14.50       -0.55      9.59 o 
   4  12   2      141.91      124.27     17.22 o 
   5  12   2       55.95       23.19     14.23 o 
   6  12   2      133.17       85.15     54.21 o 
  -6  13   2        3.58       10.95     15.43 o 
  -5  13   2       91.90       41.26     28.61 o 
  -4  13   2      188.10      138.66     79.81 o 
  -3  13   2      492.61      478.99     34.76 o 
  -2  13   2        1.53        3.78     12.51 o 
  -1  13   2      211.47      272.93     33.09 o 
   0  13   2       59.03       67.73     10.26 o 
   1  13   2      575.25      623.34     28.47 o 
   2  13   2       75.79       89.44     15.74 o 
   3  13   2       76.89       86.02     16.18 o 
   4  13   2        6.31        6.88     13.99 o 
   5  13   2      113.90      108.29     63.75 o 
   6  13   2       11.67        7.85     23.09 o 
  -5  14   2        4.93        4.13     15.68 o 
  -4  14   2      278.70      226.81     63.25 o 
  -3  14   2       60.96       71.21     17.87 o 
  -2  14   2        4.11       -2.51     14.21 o 
  -1  14   2       38.39       47.19     17.75 o 
   0  14   2       35.33       44.30     11.75 o 
   1  14   2       24.44       24.20     12.56 o 
   2  14   2       70.03       80.02     17.15 o 
   3  14   2       16.17        3.31     13.99 o 
   4  14   2        0.96       -5.39     14.96 o 
   5  14   2       47.40       26.81     16.99 o 
  -4  15   2        7.61       15.83     18.01 o 
  -3  15   2      128.72      124.40     20.89 o 
  -2  15   2       37.75       36.75     16.72 o 
  -1  15   2       40.22       49.72     20.22 o 
   0  15   2       37.35       33.08     14.02 o 
   1  15   2       41.38       46.36     14.75 o 
   2  15   2        1.60      -14.59     13.13 o 
   3  15   2       98.83       92.27     21.97 o 
   4  15   2        0.01       -5.80     15.68 o 
  -3  16   2        1.47        5.22     21.72 o 
  -2  16   2      307.50      325.61     38.41 o 
  -1  16   2        0.43        6.42     16.23 o 
   0  16   2       58.05       89.35     34.13 o 
   1  16   2        3.75      -14.06     13.75 o 
   2  16   2      107.50      110.42     24.82 o 
  -9   0   3        0.79       -7.94     15.43 o 
  -7   0   3      147.47      185.57     35.14 o 
  -5   0   3      748.56      927.65     73.29 o 
  -3   0   3      111.94      120.92     11.32 o 
  -1   0   3        0.89        3.01      2.58 o 
   1   0   3     3400.91     4627.20    329.29 o 
   3   0   3      188.71      182.53     29.62 o 
   5   0   3      123.60      119.77     14.44 o 
   7   0   3       23.14       22.09     23.09 o 
   9   0   3        8.66       -3.01     26.10 o 
  -9   1   3       14.95       25.47     14.75 o 
  -8   1   3        0.69       -5.84      9.18 o 
  -7   1   3      430.48      439.10     26.15 o 
  -6   1   3       31.77       15.68      9.43 o 
  -5   1   3    11613.83    12065.35    490.04 o 
  -4   1   3      222.65      200.96     13.03 o 
  -3   1   3     2684.16     2419.07    100.06 o 
  -2   1   3      675.31      606.92     37.52 o 
  -1   1   3    34059.50    34049.77   1903.98 o 
   0   1   3     1225.82     1486.49    101.40 o 
   1   1   3    18264.24    20913.50   1477.83 o 
   2   1   3        2.93        5.93      3.64 o 
   3   1   3     2137.54     2381.18     87.02 o 
   4   1   3      113.97      109.32     28.11 o 
   5   1   3     6286.69     6920.42    402.12 o 
   6   1   3      153.10      166.48     16.92 o 
   7   1   3     1068.29     1037.32     64.17 o 
   8   1   3        0.03       -4.56     15.57 o 
   9   1   3      667.57      508.95    202.30 o 
 -10   2   3      102.09      183.72     46.18 o 
  -9   2   3        0.48        0.00     14.91 o 
  -8   2   3       76.00      124.49     20.59 o 
  -7   2   3        2.24        2.02      8.10 o 
  -6   2   3     1131.78     1160.36     53.09 o 
  -5   2   3      914.74     1011.37     46.15 o 
  -4   2   3     6684.58     6167.51    309.46 o 
  -3   2   3        4.56        2.63      3.64 o 
  -2   2   3      168.02      122.82     18.40 o 
  -1   2   3     9558.89     9472.28    468.59 o 
   0   2   3     2714.46     2908.97    118.78 o 
   1   2   3     2608.01     2539.07    260.51 o 
   2   2   3     5398.59     4812.79    452.24 o 
   3   2   3      210.58      214.67     25.60 o 
   4   2   3     4446.18     4066.42    434.36 o 
   5   2   3        3.82        0.29      5.54 o 
   6   2   3     4405.49     4621.25    350.00 o 
   7   2   3       34.00       42.33     12.65 o 
   8   2   3      799.28      630.32    108.93 o 
   9   2   3       14.18       -5.52     17.75 o 
 -10   3   3       45.22       86.34     34.13 o 
  -9   3   3       54.53       35.08     18.01 o 
  -8   3   3       33.47       47.19     16.33 o 
  -7   3   3        0.27       -8.56      8.39 o 
  -6   3   3       99.21      103.40     11.13 o 
  -5   3   3     2070.30     2053.46    108.83 o 
  -4   3   3      796.42      697.47     64.19 o 
  -3   3   3     3777.55     3204.45    263.73 o 
  -2   3   3      136.43      117.83      7.11 o 
  -1   3   3    11508.39    10458.52    639.76 o 
   0   3   3     1410.53     1408.36     51.15 o 
   1   3   3     1233.26     1239.32     45.55 o 
   2   3   3     2548.90     2787.40    157.06 o 
   3   3   3     1061.78     1012.11     54.20 o 
   4   3   3       57.63       72.45     10.68 o 
   5   3   3       33.03       18.74      8.52 o 
   6   3   3      157.52      150.23     21.45 o 
   7   3   3     1280.40     1103.02    107.98 o 
   8   3   3      148.42      102.11     27.11 o 
   9   3   3       24.74       20.75     34.13 o 
  -9   4   3        5.16        9.55     15.96 o 
  -8   4   3      143.01      165.65     23.06 o 
  -7   4   3       48.24       66.38     15.25 o 
  -6   4   3      768.88      762.88     32.83 o 
  -5   4   3       48.71       76.74      8.84 o 
  -4   4   3     1693.78     1114.60     67.24 o 
  -3   4   3      610.14      554.06     32.82 o 
  -2   4   3     1616.96     1372.79     56.37 o 
  -1   4   3     5993.92     5349.12    237.36 o 
   0   4   3    14860.06    14117.11    410.56 o 
   1   4   3      906.05      845.96     32.43 o 
   2   4   3      767.88      861.10     33.76 o 
   3   4   3        0.15       -0.33      5.67 o 
   4   4   3     4423.06     3882.20    163.99 o 
   5   4   3        8.47        8.29      8.39 o 
   6   4   3     1283.06     1172.36     56.80 o 
   7   4   3       47.34       50.48     13.39 o 
   8   4   3        3.28       16.63     13.26 o 
   9   4   3       12.95       26.65     21.57 o 
  -9   5   3      115.49      132.02     23.43 o 
  -8   5   3        0.56      -16.48     10.99 o 
  -7   5   3     1156.82     1143.75     98.39 o 
  -6   5   3        2.42        1.27     10.58 o 
  -5   5   3     2318.86     1854.06     69.38 o 
  -4   5   3       75.49       79.54     10.50 o 
  -3   5   3      145.53       91.40      7.41 o 
  -2   5   3      280.41      254.09     17.27 o 
  -1   5   3      302.84      225.32     17.39 o 
   0   5   3      238.04      258.67     10.15 o 
   1   5   3     8311.38     7646.72    257.30 o 
   2   5   3      160.24      151.58     10.75 o 
   3   5   3     1886.83     1642.37    106.07 o 
   4   5   3      705.29      697.74     35.85 o 
   5   5   3     4142.79     3678.97    157.37 o 
   6   5   3       47.63       40.86     12.32 o 
   7   5   3     1312.99     1339.52     65.41 o 
   8   5   3      158.65      200.19     24.47 o 
   9   5   3      445.40      672.65     75.30 o 
  -9   6   3        0.38      -18.28     13.27 o 
  -8   6   3       80.41       52.17     17.70 o 
  -7   6   3       39.38       17.86     13.43 o 
  -6   6   3        0.98       -1.17     12.55 o 
  -5   6   3      479.90      483.97     36.64 o 
  -4   6   3      138.65      113.47     10.02 o 
  -3   6   3       86.59       82.89      7.58 o 
  -2   6   3     2670.52     2187.47     79.70 o 
  -1   6   3      242.56      249.70     12.31 o 
   0   6   3      228.02      255.76     16.57 o 
   1   6   3      544.53      529.04     21.69 o 
   2   6   3      580.80      525.97     27.24 o 
   3   6   3       77.82       90.90     10.30 o 
   4   6   3      565.91      540.97     29.92 o 
   5   6   3        1.18       -2.08      8.99 o 
   6   6   3      388.49      423.51     60.14 o 
   7   6   3        5.48        0.74     11.43 o 
   8   6   3      189.49      230.64     24.65 o 
   9   6   3       34.94       38.15     37.15 o 
  -9   7   3      170.56      173.11     27.27 o 
  -8   7   3       13.88       29.23     17.07 o 
  -7   7   3      395.23      323.83     41.16 o 
  -6   7   3      347.91      312.42     30.62 o 
  -5   7   3      271.94      253.56     24.09 o 
  -4   7   3        0.78       -4.08      5.57 o 
  -3   7   3      291.26      239.68     12.71 o 
  -2   7   3     3557.78     2959.74    171.14 o 
  -1   7   3     4035.11     3455.97    124.17 o 
   0   7   3      795.22      799.77     36.84 o 
   1   7   3       83.04       74.30      6.94 o 
   2   7   3       16.94       26.11      7.12 o 
   3   7   3      733.27      689.37     30.18 o 
   4   7   3       56.48       65.79     12.14 o 
   5   7   3      798.67      757.65     40.35 o 
   6   7   3       62.56       55.13     13.87 o 
   7   7   3       77.55       77.16     18.49 o 
   8   7   3       61.67       37.23     32.63 o 
  -8   8   3      409.30      376.20    161.13 o 
  -7   8   3      235.81      141.68     38.15 o 
  -6   8   3     1262.95     1057.49    136.03 o 
  -5   8   3       12.36        4.99     10.85 o 
  -4   8   3      829.02      754.80     39.78 o 
  -3   8   3      377.73      303.59     15.08 o 
  -2   8   3     2024.75     1747.41     88.10 o 
  -1   8   3       16.43        9.73      5.83 o 
   0   8   3     1809.01     1645.75     51.41 o 
   1   8   3      242.44      251.10     12.14 o 
   2   8   3     2795.47     2476.03     91.70 o 
   3   8   3       10.27       18.40      9.07 o 
   4   8   3     1058.31      893.39     44.95 o 
   5   8   3      177.68      182.15     18.73 o 
   6   8   3      461.55      468.72     31.62 o 
   7   8   3       42.92       44.71     22.59 o 
   8   8   3      182.16      294.44     48.69 o 
  -8   9   3       30.37       11.27     15.57 o 
  -7   9   3      189.56      137.14     50.70 o 
  -6   9   3        2.80        4.68     12.29 o 
  -5   9   3       23.28       21.75     12.72 o 
  -4   9   3     1084.04     1018.56     51.47 o 
  -3   9   3     1529.14     1278.98     52.43 o 
  -2   9   3      885.62      815.93     56.66 o 
  -1   9   3      362.25      344.82     17.12 o 
   0   9   3      210.34      212.20     11.75 o 
   1   9   3      773.82      767.96     29.55 o 
   2   9   3      502.24      491.85     23.56 o 
   3   9   3       83.42       81.84     12.68 o 
   4   9   3      171.74      161.80     21.50 o 
   5   9   3      230.61      287.24     34.76 o 
   6   9   3       10.98       18.78     12.69 o 
   7   9   3      111.93      106.65     21.95 o 
   8   9   3        8.35       15.46     17.37 o 
  -8  10   3       22.20        5.61     16.86 o 
  -7  10   3      107.00       93.11     82.32 o 
  -6  10   3       87.37       54.70     22.09 o 
  -5  10   3       17.07        0.92     12.29 o 
  -4  10   3      318.14      300.58     31.36 o 
  -3  10   3     1614.42     1612.77     76.09 o 
  -2  10   3       27.56       28.59      8.55 o 
  -1  10   3      232.10      242.39     15.24 o 
   0  10   3      472.95      432.37     17.93 o 
   1  10   3      407.50      428.96     22.97 o 
   2  10   3      153.38      164.83     18.89 o 
   3  10   3      123.28      129.22     15.32 o 
   4  10   3        3.96       -0.81     10.23 o 
   5  10   3       30.21       27.30     12.91 o 
   6  10   3        3.53        0.34     14.54 o 
   7  10   3        4.64        0.50     14.91 o 
  -7  11   3      345.53      250.75    122.98 o 
  -6  11   3       10.19        8.84     13.93 o 
  -5  11   3      450.64      509.00     59.23 o 
  -4  11   3        3.03       27.16     27.70 o 
  -3  11   3     1781.87     1675.51     79.38 o 
  -2  11   3       96.41      116.74     15.07 o 
  -1  11   3      392.78      407.09     20.29 o 
   0  11   3       11.54       12.99      7.08 o 
   1  11   3     1789.63     1860.54     63.19 o 
   2  11   3        9.42        8.75      8.97 o 
   3  11   3      414.30      399.27     26.41 o 
   4  11   3       40.68       62.91     13.92 o 
   5  11   3      223.21      220.29     43.44 o 
   6  11   3       48.17       31.52     15.96 o 
   7  11   3      188.79      202.87     28.03 o 
  -7  12   3        0.96      -12.16     16.57 o 
  -6  12   3       90.55       71.33     44.68 o 
  -5  12   3      195.61      136.97     64.75 o 
  -4  12   3      343.49      349.99     51.70 o 
  -3  12   3       81.92       96.23     16.36 o 
  -2  12   3      281.53      275.47     51.20 o 
  -1  12   3       32.05       38.53     14.06 o 
   0  12   3      280.35      330.55     16.43 o 
   1  12   3       27.86       42.43      9.46 o 
   2  12   3      445.51      427.49     27.12 o 
   3  12   3       36.16       45.13     23.18 o 
   4  12   3      157.84      148.20     18.77 o 
   5  12   3        6.34       -9.33     13.00 o 
   6  12   3      217.77      207.16     72.28 o 
  -6  13   3        9.95        7.58     15.19 o 
  -5  13   3       26.61        8.87     22.59 o 
  -4  13   3        0.62       -5.39     13.02 o 
  -3  13   3      229.33      237.30     23.73 o 
  -2  13   3       64.86       69.27     18.46 o 
  -1  13   3        4.55       -3.00     10.98 o 
   0  13   3       27.46       15.06      8.91 o 
   1  13   3       27.82       19.34     10.54 o 
   2  13   3        4.43       -8.03     10.33 o 
   3  13   3       18.45       13.28     12.53 o 
   4  13   3        0.55       -4.56     11.13 o 
   5  13   3        1.48       -2.56     14.71 o 
   6  13   3       22.99       35.14     25.10 o 
  -5  14   3       21.62       16.98     16.34 o 
  -4  14   3      210.83      226.77     57.29 o 
  -3  14   3      228.28      219.57     23.72 o 
  -2  14   3      502.90      582.19     37.00 o 
  -1  14   3        0.05       -7.63     14.14 o 
   0  14   3      134.52      166.23     17.32 o 
   1  14   3       76.93       76.03     14.89 o 
   2  14   3      257.11      356.02     33.51 o 
   3  14   3       19.72       13.90     13.47 o 
   4  14   3      203.32      157.16     46.68 o 
   5  14   3        7.68       12.00     16.28 o 
  -4  15   3        0.58       13.85     22.59 o 
  -3  15   3       35.20       40.50     16.87 o 
  -2  15   3      144.56      165.18     24.97 o 
  -1  15   3       80.34      133.54     28.11 o 
   0  15   3        8.79       -1.73     17.70 o 
   1  15   3      226.11      256.47     24.91 o 
   2  15   3       27.36       19.81     15.21 o 
   3  15   3      143.94      132.57     24.09 o 
   4  15   3        1.32       -1.00     21.08 o 
  -3  16   3        0.07        6.02     22.10 o 
  -2  16   3       30.01       22.92     17.32 o 
  -1  16   3       11.58      -14.22     17.70 o 
   0  16   3       42.18       22.09     29.11 o 
   1  16   3        0.03      -19.81     19.44 o 
   2  16   3       16.65        8.31     16.38 o 
  -8   0   4      838.68      929.53     57.78 o 
  -6   0   4      107.27      113.45     27.11 o 
  -4   0   4     2289.71     1704.07     89.07 o 
  -2   0   4     5584.22     5209.74    416.53 o 
   0   0   4    21717.04    27740.88   1368.23 o 
   2   0   4    26649.16    28671.20   1753.40 o 
   4   0   4     5557.67     6936.17    351.75 o 
   6   0   4     6028.23     7205.34    521.05 o 
   8   0   4     2011.36     1865.34    152.60 o 
 -10   1   4       69.26      109.43     39.15 o 
  -9   1   4       34.43       68.99     21.64 o 
  -8   1   4      130.84      201.20     21.49 o 
  -7   1   4      527.87      530.56     35.37 o 
  -6   1   4       62.73       82.83     12.22 o 
  -5   1   4      250.33      253.92     16.34 o 
  -4   1   4       73.68       81.30      8.93 o 
  -3   1   4      302.53      243.09     19.08 o 
  -2   1   4      300.77      276.29     19.48 o 
  -1   1   4      224.62      238.91     12.18 o 
   0   1   4        3.15       16.25      3.76 o 
   1   1   4     1623.18     2052.08    114.04 o 
   2   1   4       33.89       36.21      4.52 o 
   3   1   4     3615.69     4254.94    231.85 o 
   4   1   4      189.99      227.60     23.00 o 
   5   1   4      692.36      692.53     44.66 o 
   6   1   4        1.37       -3.40      9.59 o 
   7   1   4      632.94      664.78     49.19 o 
   8   1   4        2.83       12.05     17.70 o 
   9   1   4      230.31      202.29     48.19 o 
 -10   2   4      174.38      199.95     30.83 o 
  -9   2   4       13.89       13.87     13.83 o 
  -8   2   4      188.58      202.74     20.98 o 
  -7   2   4       61.61       63.89     24.60 o 
  -6   2   4      550.00      496.67     26.44 o 
  -5   2   4       87.90       75.95     10.49 o 
  -4   2   4      363.49      464.41     36.78 o 
  -3   2   4      318.05      295.39     28.55 o 
  -2   2   4      121.90      147.66     20.58 o 
  -1   2   4      951.19     1078.98     45.60 o 
   0   2   4     1974.13     2269.16     98.49 o 
   1   2   4      906.65     1089.43     84.05 o 
   2   2   4     1931.35     2189.29    123.75 o 
   3   2   4      437.66      499.89     25.06 o 
   4   2   4      277.87      267.29     18.90 o 
   5   2   4       22.44       12.16      8.87 o 
   6   2   4     2977.97     3143.06    135.47 o 
   7   2   4       25.38       36.26     18.80 o 
   8   2   4       56.59       64.25     21.30 o 
   9   2   4        3.75        3.62     19.84 o 
 -10   3   4       14.81      -39.15     26.10 o 
  -9   3   4      255.00      383.72     39.66 o 
  -8   3   4       75.36       75.53     17.75 o 
  -7   3   4       56.23       96.88     16.45 o 
  -6   3   4        1.07        0.74      7.95 o 
  -5   3   4     7174.43     6875.31    281.50 o 
  -4   3   4      102.96       90.79      8.53 o 
  -3   3   4      435.21      241.74     27.68 o 
  -2   3   4       56.94       62.40      9.54 o 
  -1   3   4     1770.87     1642.62     67.79 o 
   0   3   4       86.56       95.24      7.52 o 
   1   3   4     1668.76     1746.04     63.86 o 
   2   3   4      747.33      709.01     73.78 o 
   3   3   4    10715.42    11531.80    458.62 o 
   4   3   4        0.12       -1.40      7.28 o 
   5   3   4     1774.77     1711.55    115.20 o 
   6   3   4       10.91        2.23      9.91 o 
   7   3   4      876.59      953.43     64.53 o 
   8   3   4      144.02      155.94     52.21 o 
   9   3   4      635.33      568.25    193.26 o 
  -9   4   4       19.90       10.86     15.43 o 
  -8   4   4        3.23       -0.36     12.72 o 
  -7   4   4        0.70       -0.78     10.99 o 
  -6   4   4     2045.27     2008.27     88.14 o 
  -5   4   4      381.15      352.94     17.66 o 
  -4   4   4       44.85       36.66      7.97 o 
  -3   4   4       13.42       11.39      3.77 o 
  -2   4   4    10159.34     8765.52    380.38 o 
  -1   4   4      181.20      155.41     11.93 o 
   0   4   4      247.84      207.25      9.43 o 
   1   4   4       55.19       60.84      6.36 o 
   2   4   4     2917.07     2934.72    169.78 o 
   3   4   4      461.07      559.65     24.70 o 
   4   4   4     1243.45     1229.09     65.25 o 
   5   4   4       19.56       26.80     10.19 o 
   6   4   4      645.98      570.16     32.55 o 
   7   4   4        0.07      -11.24     10.33 o 
   8   4   4       71.32       91.74     39.66 o 
   9   4   4        0.33        2.16     19.13 o 
  -9   5   4       50.52       79.96     20.00 o 
  -8   5   4       31.41       35.30     20.58 o 
  -7   5   4       47.66       29.57     17.07 o 
  -6   5   4      962.17      908.49     43.96 o 
  -5   5   4      292.97      273.69     18.07 o 
  -4   5   4      407.71      353.65     20.58 o 
  -3   5   4      224.66      204.24     10.61 o 
  -2   5   4     1742.57     1534.16     64.77 o 
  -1   5   4     2901.05     2865.39    107.21 o 
   0   5   4      852.96      799.98     28.43 o 
   1   5   4      859.14      922.10     33.18 o 
   2   5   4      457.51      421.04     28.73 o 
   3   5   4       11.02       11.67      6.41 o 
   4   5   4      383.87      355.64     22.33 o 
   5   5   4      164.74      175.28     17.83 o 
   6   5   4      176.36      145.83     21.12 o 
   7   5   4       70.64       64.70     15.19 o 
   8   5   4      232.09      295.91     27.50 o 
   9   5   4       45.35       36.14     37.15 o 
  -9   6   4       21.26       20.25     23.09 o 
  -8   6   4      207.38      177.82     36.14 o 
  -7   6   4        0.19        7.03     11.57 o 
  -6   6   4     1745.47     1632.56     91.19 o 
  -5   6   4      100.64       84.43     11.51 o 
  -4   6   4     3637.84     3094.02    102.66 o 
  -3   6   4      839.18      846.35     31.09 o 
  -2   6   4     5704.30     4659.26    233.74 o 
  -1   6   4      108.85      115.69     12.24 o 
   0   6   4     6155.70     5347.95    194.25 o 
   1   6   4      476.33      474.92     18.56 o 
   2   6   4     5986.50     5388.50    198.23 o 
   3   6   4      251.00      238.23     36.37 o 
   4   6   4      926.09      826.61     45.82 o 
   5   6   4      245.85      233.75     20.93 o 
   6   6   4      673.48      658.17     37.55 o 
   7   6   4        0.79       -5.72     11.66 o 
   8   6   4       46.30       83.65     17.43 o 
  -9   7   4       61.69       57.51     19.28 o 
  -8   7   4       93.98      112.14     29.11 o 
  -7   7   4      964.60     1063.18     97.38 o 
  -6   7   4      220.64      180.72     51.70 o 
  -5   7   4       24.06        9.42     10.58 o 
  -4   7   4      105.66       83.37     10.33 o 
  -3   7   4     3050.33     2486.92     83.21 o 
  -2   7   4     5489.79     4970.22    207.80 o 
  -1   7   4      412.08      402.82     18.08 o 
   0   7   4       18.39       19.51      4.73 o 
   1   7   4     2276.36     2196.90     72.85 o 
   2   7   4        7.49        9.57      7.05 o 
   3   7   4     1221.09     1059.37     64.19 o 
   4   7   4      598.63      546.01     53.98 o 
   5   7   4     1071.13     1058.73     52.67 o 
   6   7   4        7.22      -13.54      9.84 o 
   7   7   4      637.46      700.86     40.86 o 
   8   7   4      168.67      202.66     55.22 o 
  -8   8   4        3.05       -5.60     18.07 o 
  -7   8   4      102.37       96.02     48.69 o 
  -6   8   4        0.40       -3.47     11.57 o 
  -5   8   4       48.91       54.49     14.14 o 
  -4   8   4      482.79      409.20     25.74 o 
  -3   8   4     1704.81     1582.69     54.87 o 
  -2   8   4      475.70      445.87     20.42 o 
  -1   8   4      361.86      360.13     19.36 o 
   0   8   4      649.42      620.07     22.03 o 
   1   8   4        7.06       12.07      6.33 o 
   2   8   4       28.38       70.31     10.08 o 
   3   8   4      435.30      459.28     23.31 o 
   4   8   4       11.06        0.67      9.39 o 
   5   8   4      543.54      578.96     39.92 o 
   6   8   4      132.75       90.89     16.84 o 
   7   8   4        0.04      -10.97     11.96 o 
   8   8   4        0.00       -0.46     16.57 o 
  -8   9   4        1.36       -2.32     14.71 o 
  -7   9   4      290.26      227.99     83.83 o 
  -6   9   4        0.76       -0.92     12.29 o 
  -5   9   4     1250.28     1143.00     67.40 o 
  -4   9   4       35.41       20.14     10.70 o 
  -3   9   4      420.15      390.12     20.67 o 
  -2   9   4       25.53       19.22      7.11 o 
  -1   9   4     1781.05     1616.53     60.96 o 
   0   9   4      850.11      881.18     29.90 o 
   1   9   4     2112.50     2079.08     69.88 o 
   2   9   4      235.75      252.60     16.34 o 
   3   9   4     1379.92     1360.30     54.42 o 
   4   9   4      183.95      179.25     18.61 o 
   5   9   4      242.53      274.46     24.17 o 
   6   9   4       20.50       30.82     14.68 o 
   7   9   4      316.03      368.68     73.79 o 
   8   9   4        1.63      -29.11     27.11 o 
  -8  10   4      114.65       89.97     31.12 o 
  -7  10   4        6.45       20.21     15.87 o 
  -6  10   4      535.01      560.20     64.25 o 
  -5  10   4       73.86       50.37     14.44 o 
  -4  10   4      151.53      174.97     18.82 o 
  -3  10   4      405.84      374.09     25.14 o 
  -2  10   4     2249.65     2081.50     77.93 o 
  -1  10   4        0.30       -5.92      6.58 o 
   0  10   4      349.53      365.88     16.10 o 
   1  10   4       42.53       47.00      8.82 o 
   2  10   4     1468.53     1366.03     54.21 o 
   3  10   4       37.99       25.57      9.94 o 
   4  10   4      600.29      582.20     34.06 o 
   5  10   4        1.53        1.11     11.63 o 
   6  10   4      628.45      652.17     40.82 o 
   7  10   4        0.22      -20.08     15.43 o 
  -7  11   4       22.18       21.58     16.64 o 
  -6  11   4        3.02      -16.25     11.70 o 
  -5  11   4      113.60       75.72     21.58 o 
  -4  11   4      142.52      109.73     27.52 o 
  -3  11   4       41.73       36.80     18.85 o 
  -2  11   4      228.52      213.84     31.71 o 
  -1  11   4       16.85       10.68      7.34 o 
   0  11   4       11.05       22.05      7.78 o 
   1  11   4      226.87      279.17     20.49 o 
   2  11   4      116.10       97.15     13.32 o 
   3  11   4       25.70       18.25     11.41 o 
   4  11   4        0.14       -0.03     10.70 o 
   5  11   4        7.66       -2.89     12.30 o 
   6  11   4       22.79       13.95     16.67 o 
   7  11   4       27.36        9.54     17.75 o 
  -7  12   4       27.44       21.42     22.09 o 
  -6  12   4      163.95       90.56     54.72 o 
  -5  12   4        0.43       -9.90     12.55 o 
  -4  12   4      431.97      447.95     41.47 o 
  -3  12   4      730.42      728.05     41.64 o 
  -2  12   4      191.96      181.54     23.09 o 
  -1  12   4       13.77       20.10      8.20 o 
   0  12   4      315.77      314.33     22.97 o 
   1  12   4       28.13        9.92     11.01 o 
   2  12   4     1086.92     1140.15     47.77 o 
   3  12   4       22.81       34.42     12.70 o 
   4  12   4      254.43      221.42     26.85 o 
   5  12   4       58.53       77.87     39.65 o 
   6  12   4       88.00       87.73     26.10 o 
  -6  13   4        5.33       -9.04     13.72 o 
  -5  13   4      146.22       99.15     70.28 o 
  -4  13   4        8.66      -15.92     12.49 o 
  -3  13   4     1115.23     1040.75     55.48 o 
  -2  13   4        0.08        6.46     20.58 o 
  -1  13   4      184.73      245.40     26.95 o 
   0  13   4       22.06       13.10      9.95 o 
   1  13   4      730.78      774.96     50.69 o 
   2  13   4        0.80      -15.60     10.40 o 
   3  13   4      548.91      526.82     51.65 o 
   4  13   4        5.94       -8.64     11.19 o 
   5  13   4       81.70       81.09     23.59 o 
  -5  14   4        8.12       20.08     16.87 o 
  -4  14   4        7.85        0.85     14.70 o 
  -3  14   4       19.98        8.49     15.03 o 
  -2  14   4       56.91       54.85     19.51 o 
  -1  14   4        0.31       -1.32     15.57 o 
   0  14   4       17.79       26.45     14.34 o 
   1  14   4       25.19       23.83     12.93 o 
   2  14   4       50.24       59.89     15.31 o 
   3  14   4       16.99       10.79     14.00 o 
   4  14   4        0.48      -13.63     14.71 o 
   5  14   4        0.34        3.01     22.09 o 
  -4  15   4      144.83      133.32     27.50 o 
  -3  15   4      113.30      141.26     21.80 o 
  -2  15   4        3.64       -0.75     14.53 o 
  -1  15   4       54.46       46.72     23.09 o 
   0  15   4       33.57       22.09     28.11 o 
   1  15   4      104.04      126.23     20.23 o 
   2  15   4       34.31       27.24     24.41 o 
   3  15   4      102.50      130.80     38.40 o 
  -2  16   4      117.68      126.57     22.28 o 
  -1  16   4       40.35       70.12     22.68 o 
   0  16   4       55.64       67.26     35.14 o 
   1  16   4        0.07      -21.08     27.11 o 
   2  16   4      104.61      142.66     22.40 o 
  -9   0   5      131.85      244.96     45.18 o 
  -7   0   5      161.34      200.61     23.39 o 
  -5   0   5        5.39        9.04      8.51 o 
  -3   0   5      219.06      176.29     14.56 o 
  -1   0   5       68.47       66.82      7.53 o 
   1   0   5     1923.38     2325.51    147.08 o 
   3   0   5        8.65        8.50      6.75 o 
   5   0   5      347.65      295.16     42.17 o 
   7   0   5       76.97       90.36     32.13 o 
   9   0   5       10.91       -8.03     25.10 o 
 -10   1   5        2.87       11.37     20.86 o 
  -9   1   5      215.49      326.82     36.51 o 
  -8   1   5       12.80       27.21     13.52 o 
  -7   1   5      419.23      431.42     22.98 o 
  -6   1   5      302.16      322.62     22.26 o 
  -5   1   5     2009.38     1767.43     66.36 o 
  -4   1   5       38.95       38.39      5.96 o 
  -3   1   5     1006.89      903.25     34.49 o 
  -2   1   5      203.77      169.35     23.59 o 
  -1   1   5    11691.62    11705.21    558.86 o 
   0   1   5       88.32      130.28      8.33 o 
   1   1   5     1107.38     1618.10     58.31 o 
   2   1   5      558.61      660.57     37.14 o 
   3   1   5     4240.31     5056.08    233.80 o 
   4   1   5       30.64       35.06      8.57 o 
   5   1   5     1534.33     1617.60    173.68 o 
   6   1   5        0.19        0.15     17.07 o 
   7   1   5      797.49      717.20     49.56 o 
   8   1   5        3.95       12.79     19.13 o 
   9   1   5      525.01      378.41     42.84 o 
 -10   2   5       84.35      137.78     27.16 o 
  -9   2   5        4.49        0.00     17.04 o 
  -8   2   5     1188.82     1233.94     68.17 o 
  -7   2   5        7.63       -3.21     10.02 o 
  -6   2   5     1518.81     1502.83     82.27 o 
  -5   2   5      542.04      516.99     26.15 o 
  -4   2   5      135.85       74.47     11.55 o 
  -3   2   5       35.13       31.29      4.55 o 
  -2   2   5      635.71      482.96     39.74 o 
  -1   2   5      378.27      395.47     15.68 o 
   0   2   5    12046.84    12893.37    449.23 o 
   1   2   5      333.19      379.64     36.95 o 
   2   2   5     1419.69     1599.42    135.38 o 
   3   2   5     1322.15     1724.48     70.86 o 
   4   2   5     8392.59     9371.65    386.84 o 
   5   2   5       18.94       30.54     10.21 o 
   6   2   5      485.94      497.11     32.38 o 
   7   2   5      335.51      332.49     54.72 o 
   8   2   5      637.80      620.90    126.00 o 
   9   2   5        0.08        1.51     19.88 o 
 -10   3   5        2.49        0.00     31.12 o 
  -9   3   5       99.34       94.82     18.14 o 
  -8   3   5      147.78      170.68     23.30 o 
  -7   3   5       32.40       26.35     13.00 o 
  -6   3   5      515.04      565.83     36.51 o 
  -5   3   5      205.42      256.75     16.74 o 
  -4   3   5       23.18       20.26      6.35 o 
  -3   3   5      139.45      141.79      9.06 o 
  -2   3   5     1100.27      950.83    131.52 o 
  -1   3   5     8388.09     8784.54    416.75 o 
   0   3   5      519.85      527.89     20.90 o 
   1   3   5      210.88      239.25     21.10 o 
   2   3   5      181.05      220.35     12.86 o 
   3   3   5     1200.60     1376.96     70.57 o 
   4   3   5      179.26      188.15     16.54 o 
   5   3   5      324.55      337.18     42.32 o 
   6   3   5       88.83      114.67     17.09 o 
   7   3   5      679.81      636.25    149.09 o 
   8   3   5       37.48        4.34     18.80 o 
   9   3   5       70.34       55.16     26.60 o 
  -9   4   5       54.33       46.34     17.84 o 
  -8   4   5      493.52      477.24     59.23 o 
  -7   4   5      124.64      153.87     16.84 o 
  -6   4   5      840.85      849.83     41.92 o 
  -5   4   5       16.22        1.31      7.23 o 
  -4   4   5     3137.18     2663.78     98.23 o 
  -3   4   5       23.33       20.02      3.97 o 
  -2   4   5     4548.69     3895.70    617.93 o 
  -1   4   5      228.20      205.75     11.16 o 
   0   4   5     6366.02     5914.81    302.14 o 
   1   4   5        4.73        1.80      5.36 o 
   2   4   5     1388.39     1357.42    166.33 o 
   3   4   5      245.24      270.34     15.78 o 
   4   4   5     3138.02     3443.86    133.95 o 
   5   4   5      142.22      120.18     15.32 o 
   6   4   5      435.38      418.48     74.26 o 
   7   4   5       15.89       10.75     17.82 o 
   8   4   5      415.08      333.72     81.82 o 
   9   4   5        0.69      -17.51     19.13 o 
  -9   5   5      329.49      345.34     81.82 o 
  -8   5   5       22.33       22.04     14.14 o 
  -7   5   5      814.65      716.85     47.17 o 
  -6   5   5      338.40      366.04     32.80 o 
  -5   5   5      590.11      520.39     27.67 o 
  -4   5   5      220.93      200.63     17.79 o 
  -3   5   5      260.33      173.25     10.21 o 
  -2   5   5      432.79      364.88     22.01 o 
  -1   5   5      775.28      524.76     21.36 o 
   0   5   5      384.93      367.96     21.01 o 
   1   5   5     6409.14     6113.11    194.26 o 
   2   5   5       25.31       26.59     10.86 o 
   3   5   5     2506.58     2183.66    130.27 o 
   4   5   5       22.50       11.77      8.67 o 
   5   5   5     4355.50     3985.55    170.33 o 
   6   5   5      408.25      325.13     25.62 o 
   7   5   5      660.00      642.69    141.94 o 
   8   5   5      111.56      110.65     62.75 o 
   9   5   5      313.44      323.27     64.25 o 
  -9   6   5       13.65        9.82     15.92 o 
  -8   6   5        9.84       13.03     13.93 o 
  -7   6   5      127.39       84.15     16.87 o 
  -6   6   5        6.17        8.35     11.09 o 
  -5   6   5      867.76      769.47     37.72 o 
  -4   6   5      437.15      438.64     21.57 o 
  -3   6   5       20.97       17.33      6.00 o 
  -2   6   5       66.70       80.11     11.97 o 
  -1   6   5     1721.87     1497.08     54.17 o 
   0   6   5      136.82      152.04     13.62 o 
   1   6   5     1118.13     1207.72     48.79 o 
   2   6   5      641.94      679.78     28.95 o 
   3   6   5      381.99      436.21     30.72 o 
   4   6   5       12.89       12.74      8.74 o 
   5   6   5     2054.60     1970.93     89.68 o 
   6   6   5      363.13      344.41     36.69 o 
   7   6   5        3.05        1.70     12.56 o 
   8   6   5        2.75       -7.34     13.20 o 
  -9   7   5       74.85       52.92     19.28 o 
  -8   7   5        0.75       -2.66     13.72 o 
  -7   7   5       57.80       40.41     16.40 o 
  -6   7   5       76.96       63.22     16.06 o 
  -5   7   5      845.76      699.23     35.61 o 
  -4   7   5      385.89      386.08     20.31 o 
  -3   7   5      275.48      309.99     16.20 o 
  -2   7   5     1769.87     1574.41     83.24 o 
  -1   7   5     2952.60     2646.25     87.23 o 
   0   7   5      737.29      776.77     28.27 o 
   1   7   5      341.83      323.95     14.89 o 
   2   7   5       57.23       44.19      8.73 o 
   3   7   5     1207.91     1196.53     48.19 o 
   4   7   5       84.38       82.87     13.81 o 
   5   7   5     1113.37     1060.12     53.47 o 
   6   7   5      222.56      235.74     23.18 o 
   7   7   5      144.58      185.78     41.89 o 
   8   7   5       58.40       77.25     18.38 o 
  -8   8   5      383.43      316.22    142.06 o 
  -7   8   5        0.48      -11.07     12.72 o 
  -6   8   5      852.87      770.19     92.36 o 
  -5   8   5      260.13      194.61     21.43 o 
  -4   8   5     1087.05     1060.14     44.58 o 
  -3   8   5       17.64       11.48      9.07 o 
  -2   8   5     2590.64     2339.06    135.92 o 
  -1   8   5      757.28      783.93     28.83 o 
   0   8   5     6745.03     6650.63    212.02 o 
   1   8   5       94.17      102.21     10.52 o 
   2   8   5     2070.90     2136.23    107.81 o 
   3   8   5      332.70      313.40     23.76 o 
   4   8   5     1649.82     1500.98     70.06 o 
   5   8   5      119.29      114.53     27.23 o 
   6   8   5      869.09      813.16     45.08 o 
   7   8   5        0.06      -18.49     12.33 o 
   8   8   5      165.41      245.76     32.68 o 
  -8   9   5        8.43       13.71     16.40 o 
  -7   9   5       62.78       49.44     17.12 o 
  -6   9   5      481.02      366.48     30.80 o 
  -5   9   5      198.42      152.95     40.16 o 
  -4   9   5       48.26       46.11     12.22 o 
  -3   9   5     1177.42     1148.25     53.16 o 
  -2   9   5      292.57      269.72     15.03 o 
  -1   9   5      177.94      187.17     11.89 o 
   0   9   5        0.67       -0.84      6.15 o 
   1   9   5     1006.37      939.38     34.48 o 
   2   9   5       93.87      101.39     12.20 o 
   3   9   5      359.10      358.16     24.71 o 
   4   9   5      732.86      712.44     39.01 o 
   5   9   5       19.48       13.86     11.80 o 
   6   9   5       11.26        8.55     12.64 o 
   7   9   5       77.32      105.27     20.24 o 
  -8  10   5       75.96       55.52     20.00 o 
  -7  10   5      146.97      107.51     20.73 o 
  -6  10   5        1.94       15.62     14.23 o 
  -5  10   5        8.53       -6.53     11.29 o 
  -4  10   5     1171.26     1167.41     58.51 o 
  -3  10   5      320.38      283.51     27.36 o 
  -2  10   5      591.41      546.44     29.42 o 
  -1  10   5       89.54       93.96      9.64 o 
   0  10   5      506.55      543.99     28.30 o 
   1  10   5       41.91       48.39      9.02 o 
   2  10   5      539.00      616.29     48.51 o 
   3  10   5       97.42       88.98     13.08 o 
   4  10   5      677.61      691.09     38.84 o 
   5  10   5      155.58      171.01     28.48 o 
   6  10   5       29.71       45.13     18.21 o 
   7  10   5       42.19       61.60     20.72 o 
  -7  11   5      147.79      125.72     54.21 o 
  -6  11   5        6.40      -16.62     12.54 o 
  -5  11   5      137.53       97.74     62.24 o 
  -4  11   5      181.47      155.45     18.86 o 
  -3  11   5     1805.98     1708.64     96.10 o 
  -2  11   5        0.09       -6.89      9.43 o 
  -1  11   5      779.69      761.55     29.89 o 
   0  11   5      111.68      128.28     11.62 o 
   1  11   5     2013.77     1873.83     83.89 o 
   2  11   5        0.33      -13.25      8.83 o 
   3  11   5     1018.87     1087.94     64.19 o 
   4  11   5       58.56       62.89     14.53 o 
   5  11   5       89.39      144.44     20.40 o 
   6  11   5       10.25       11.96     14.68 o 
  -7  12   5       61.24       24.09     22.09 o 
  -6  12   5       65.78       49.97     30.12 o 
  -5  12   5       74.22       27.11     25.10 o 
  -4  12   5       94.29       93.35     22.00 o 
  -3  12   5        1.75      -12.73     11.88 o 
  -2  12   5      193.16      187.76     43.67 o 
  -1  12   5       10.03        3.95     10.65 o 
   0  12   5      301.92      339.92     32.75 o 
   1  12   5        0.16       -8.31      9.82 o 
   2  12   5      326.28      334.17     21.63 o 
   3  12   5       37.95       41.59     13.73 o 
   4  12   5       31.66       20.65     13.78 o 
   5  12   5       22.03       24.49     15.24 o 
   6  12   5       75.74       77.55     21.87 o 
  -6  13   5       13.16        1.11     16.13 o 
  -5  13   5        2.53       -7.91     14.71 o 
  -4  13   5      319.74      235.61     46.93 o 
  -3  13   5        3.21        5.08     14.43 o 
  -2  13   5       77.72       61.74     18.46 o 
  -1  13   5      125.25      133.13     26.36 o 
   0  13   5       56.31       54.95     12.18 o 
   1  13   5        0.17      -11.70     10.70 o 
   2  13   5       16.24        5.01     10.84 o 
   3  13   5      144.11      146.81     24.43 o 
   4  13   5       19.42       28.34     14.43 o 
   5  13   5        0.22        2.29     18.07 o 
  -5  14   5        2.09        5.70     16.40 o 
  -4  14   5       36.07       22.45     15.03 o 
  -3  14   5       70.33       65.05     17.82 o 
  -2  14   5      333.75      368.33     34.76 o 
  -1  14   5        4.05       -5.96     15.87 o 
   0  14   5      142.21      162.24     25.09 o 
   1  14   5       10.94       -1.49     11.95 o 
   2  14   5      270.17      312.35     30.26 o 
   3  14   5       31.90       36.10     14.87 o 
   4  14   5      282.22      283.97     33.80 o 
  -4  15   5       39.79       14.41     15.94 o 
  -3  15   5       96.00       85.32     19.53 o 
  -2  15   5        1.33        1.41     17.29 o 
  -1  15   5      234.54      286.50     33.00 o 
   0  15   5       30.21       34.13     31.12 o 
   1  15   5       71.18       75.21     24.48 o 
   2  15   5        0.11        4.74     14.21 o 
   3  15   5      168.22      178.43     35.80 o 
  -2  16   5        3.45       -6.21     16.22 o 
  -1  16   5        3.21      -24.09     28.11 o 
   0  16   5        2.84       12.05     31.12 o 
   1  16   5        4.43        4.02     29.11 o 
  -8   0   6      354.80      464.83     59.23 o 
  -6   0   6     1991.43     1888.11    100.36 o 
  -4   0   6     1762.22     1369.74     86.84 o 
  -2   0   6      159.58      277.29     17.12 o 
   0   0   6    13212.24    16533.50    817.74 o 
   2   0   6     4134.21     4157.89    170.37 o 
   4   0   6     3118.53     3396.98    182.72 o 
   6   0   6      790.09      808.18     75.30 o 
   8   0   6      890.62      805.17     80.32 o 
 -10   1   6       47.82       77.85     24.82 o 
  -9   1   6      145.12      190.82     30.87 o 
  -8   1   6       48.27       32.80     19.51 o 
  -7   1   6      589.51      557.89     31.58 o 
  -6   1   6      260.60      260.07     22.91 o 
  -5   1   6       26.33       44.35      7.33 o 
  -4   1   6      114.87       83.71      7.59 o 
  -3   1   6      952.52      786.48     41.88 o 
  -2   1   6        7.62       10.89      3.38 o 
  -1   1   6      293.29      269.81     17.32 o 
   0   1   6     1308.13     1644.24     81.15 o 
   1   1   6     2458.08     3094.66    110.69 o 
   2   1   6      188.11      229.59     11.41 o 
   3   1   6      245.26      220.33     11.39 o 
   4   1   6      375.15      398.67     23.51 o 
   5   1   6     2220.85     2386.92    129.63 o 
   6   1   6       39.87       39.66     18.46 o 
   7   1   6      174.89      149.20     26.95 o 
   8   1   6       49.02       66.10     23.77 o 
   9   1   6      198.10      186.02     33.27 o 
 -10   2   6       82.93      104.28     46.18 o 
  -9   2   6      224.06      320.25     46.68 o 
  -8   2   6        0.60       -2.30     11.57 o 
  -7   2   6      205.42      214.22     20.68 o 
  -6   2   6      605.18      560.05     35.06 o 
  -5   2   6      154.62      152.76     12.61 o 
  -4   2   6      204.32      162.78     10.08 o 
  -3   2   6       34.75       30.27      6.13 o 
  -2   2   6       65.53       68.18      7.75 o 
  -1   2   6     1836.55     2060.08     73.61 o 
   0   2   6     2828.89     3149.71    172.73 o 
   1   2   6      123.19      142.26      9.26 o 
   2   2   6      216.15      211.04     10.51 o 
   3   2   6      816.56      906.47     39.55 o 
   4   2   6     1697.81     2083.47     90.18 o 
   5   2   6      159.22      206.33     26.24 o 
   6   2   6      213.58      257.99     30.50 o 
   7   2   6       94.92       66.26     21.64 o 
   8   2   6      283.49      236.03     33.71 o 
   9   2   6       22.11       28.84     23.14 o 
  -9   3   6      253.27      317.03     35.87 o 
  -8   3   6        4.47        8.66     10.69 o 
  -7   3   6      457.42      518.01     35.69 o 
  -6   3   6      143.68      178.81     19.78 o 
  -5   3   6     3461.56     3161.71    162.15 o 
  -4   3   6       15.53       12.66      6.57 o 
  -3   3   6      248.52      163.19     41.16 o 
  -2   3   6       72.78      107.33     10.11 o 
  -1   3   6    10322.42    11306.79    455.54 o 
   0   3   6        6.83        7.93      4.19 o 
   1   3   6     9640.60    11105.35    733.57 o 
   2   3   6       82.06      107.57      9.46 o 
   3   3   6      262.39      246.72     15.47 o 
   4   3   6        0.41       -4.75      6.80 o 
   5   3   6     5311.46     5797.22    371.85 o 
   6   3   6      295.58      262.36     22.17 o 
   7   3   6       66.28       83.08     23.39 o 
   8   3   6       16.70        8.76     19.01 o 
   9   3   6      323.45      266.54     51.20 o 
  -9   4   6       73.86       70.66     21.92 o 
  -8   4   6      546.12      534.73     39.28 o 
  -7   4   6        4.90        6.43     10.19 o 
  -6   4   6      225.27      264.26     46.18 o 
  -5   4   6      265.71      214.50     18.42 o 
  -4   4   6      561.86      421.78     31.74 o 
  -3   4   6      100.34       97.02     12.41 o 
  -2   4   6     2360.81     2242.02    181.21 o 
  -1   4   6      281.09      311.24     14.10 o 
   0   4   6      545.83      524.69     19.10 o 
   1   4   6     2771.93     3068.38    111.00 o 
   2   4   6     4559.48     5228.43    247.79 o 
   3   4   6     1006.00     1111.49     70.25 o 
   4   4   6      141.20      144.62     13.57 o 
   5   4   6      401.96      348.40     25.38 o 
   6   4   6      152.08      156.03     18.25 o 
   7   4   6      418.29      290.68     35.01 o 
   8   4   6        3.54        2.81     19.84 o 
  -9   5   6        0.73       16.67     15.92 o 
  -8   5   6       83.26      109.42     19.73 o 
  -7   5   6       22.17        3.45     11.82 o 
  -6   5   6        1.49       -6.07      8.54 o 
  -5   5   6     1844.17     1677.80     78.28 o 
  -4   5   6      703.57      626.49     28.09 o 
  -3   5   6       80.80      102.33     11.36 o 
  -2   5   6      578.98      652.43     26.50 o 
  -1   5   6     4488.00     4840.67    257.36 o 
   0   5   6      431.42      462.50     23.83 o 
   1   5   6     1366.66     1515.76     50.70 o 
   2   5   6      874.06     1082.01     58.25 o 
   3   5   6      200.59      190.34     14.53 o 
   4   5   6      143.17      149.18     14.11 o 
   5   5   6     2280.80     1967.97     89.06 o 
   6   5   6        0.39       -2.67     10.35 o 
   7   5   6       11.71        5.83     12.41 o 
   8   5   6       38.69       37.66     21.97 o 
  -9   6   6       42.47       22.80     17.27 o 
  -8   6   6      214.60      190.77     54.72 o 
  -7   6   6        7.06       14.03     13.27 o 
  -6   6   6     1795.06     1687.12     75.45 o 
  -5   6   6       55.64       58.19     11.14 o 
  -4   6   6     1461.36     1212.30     51.31 o 
  -3   6   6       16.24       16.55      8.07 o 
  -2   6   6     3843.20     3171.65    137.66 o 
  -1   6   6       51.63       71.09      7.16 o 
   0   6   6    11912.78    11506.97    458.84 o 
   1   6   6      233.82      233.31     11.93 o 
   2   6   6     3103.68     3052.34    111.86 o 
   3   6   6       56.23       87.54     11.52 o 
   4   6   6     1171.72     1057.58     79.84 o 
   5   6   6      518.40      460.68     29.06 o 
   6   6   6      765.02      676.69    141.03 o 
   7   6   6       19.99       26.35     14.93 o 
   8   6   6      234.78      310.68     42.02 o 
  -9   7   6       23.88        8.25     17.60 o 
  -8   7   6        0.22      -13.90     13.19 o 
  -7   7   6      828.10      712.84    137.54 o 
  -6   7   6       16.05       -6.36     11.70 o 
  -5   7   6        6.67       18.17      9.48 o 
  -4   7   6       83.31      100.81     11.85 o 
  -3   7   6     6556.67     5775.33    256.42 o 
  -2   7   6      332.24      295.07     14.77 o 
  -1   7   6       36.39       55.93      8.84 o 
   0   7   6       42.63       32.63      6.92 o 
   1   7   6     3885.50     3952.93    127.71 o 
   2   7   6        0.34       -3.36      7.34 o 
   3   7   6      969.83      991.60     50.80 o 
   4   7   6       14.10       -3.18      9.30 o 
   5   7   6      127.93      134.46     18.26 o 
   6   7   6       31.47       19.58     13.14 o 
   7   7   6      365.32      400.32     74.24 o 
   8   7   6        0.46      -17.54     21.26 o 
  -8   8   6       17.47        4.28     17.57 o 
  -7   8   6      201.09      221.72     26.05 o 
  -6   8   6       15.44        3.74     13.00 o 
  -5   8   6      732.12      665.76     37.47 o 
  -4   8   6      540.31      541.51     26.93 o 
  -3   8   6      317.13      311.21     20.14 o 
  -2   8   6      157.25      175.89     17.23 o 
  -1   8   6      151.35      148.10     16.67 o 
   0   8   6      282.16      294.57     30.14 o 
   1   8   6      927.93      961.15     34.92 o 
   2   8   6       30.12       35.16      9.41 o 
   3   8   6        0.73        5.67      8.82 o 
   4   8   6      407.31      420.87     25.18 o 
   5   8   6       85.15       87.69     16.45 o 
   6   8   6       19.84        2.49     12.41 o 
   7   8   6       87.32       99.92     19.43 o 
   8   8   6       70.09       84.52     29.71 o 
  -8   9   6        3.52        8.99     16.40 o 
  -7   9   6      266.38      233.54     76.30 o 
  -6   9   6       17.74       -4.04     15.06 o 
  -5   9   6      366.06      338.22     24.93 o 
  -4   9   6      389.47      361.32     21.10 o 
  -3   9   6     1452.36     1419.38     68.67 o 
  -2   9   6       21.37       18.84      9.52 o 
  -1   9   6     1679.49     1531.02     52.67 o 
   0   9   6      309.29      262.38     18.26 o 
   1   9   6     2693.02     2789.22    125.37 o 
   2   9   6      209.03      245.78     17.64 o 
   3   9   6      998.92      926.31     57.29 o 
   4   9   6      337.88      316.24     22.76 o 
   5   9   6      219.38      204.92     22.69 o 
   6   9   6        9.52       17.07     14.13 o 
   7   9   6      338.51      415.76     34.22 o 
  -8  10   6       69.52       30.27     18.72 o 
  -7  10   6       86.09       44.17     25.60 o 
  -6  10   6      243.25      201.97     91.86 o 
  -5  10   6      259.93      222.64     30.35 o 
  -4  10   6     1352.20     1279.78     63.76 o 
  -3  10   6      822.46      737.33     37.57 o 
  -2  10   6      652.92      704.55     36.16 o 
  -1  10   6        1.10       -3.39      6.61 o 
   0  10   6      649.67      682.66     29.56 o 
   1  10   6      377.94      413.47     21.48 o 
   2  10   6     1663.50     1509.57     59.84 o 
   3  10   6        0.14      -13.25      9.04 o 
   4  10   6       47.32       48.49     14.52 o 
   5  10   6       42.61       40.87     15.04 o 
   6  10   6      596.63      639.23     41.08 o 
   7  10   6       10.31        9.80     15.42 o 
  -7  11   6       32.97       16.46     25.60 o 
  -6  11   6      142.61       86.86     26.60 o 
  -5  11   6        2.71       -5.26     12.14 o 
  -4  11   6      126.25      133.56     18.57 o 
  -3  11   6      101.21      108.11     19.44 o 
  -2  11   6      134.55      115.29     14.71 o 
  -1  11   6       54.16       78.10     13.17 o 
   0  11   6      142.13      149.83     16.30 o 
   1  11   6       38.86       25.40     10.41 o 
   2  11   6       72.84       69.64     12.57 o 
   3  11   6        0.12        7.40     10.91 o 
   4  11   6      418.71      404.38     30.70 o 
   5  11   6       20.03       17.99     14.63 o 
   6  11   6        9.57       16.34     15.31 o 
  -7  12   6       30.17        1.00     21.08 o 
  -6  12   6       64.71       27.71     27.11 o 
  -5  12   6        3.89        2.74     13.44 o 
  -4  12   6       61.36       68.38     15.90 o 
  -3  12   6      225.20      227.52     27.11 o 
  -2  12   6      313.42      301.88     26.81 o 
  -1  12   6      112.27      114.94     15.64 o 
   0  12   6      445.14      504.70     28.54 o 
   1  12   6      186.68      237.52     20.02 o 
   2  12   6      117.38      119.83     20.10 o 
   3  12   6      495.07      530.97     69.85 o 
   4  12   6      229.49      190.63     21.88 o 
   5  12   6      179.01      183.48     56.26 o 
   6  12   6      192.77      219.11     30.11 o 
  -6  13   6        0.51      -12.94     15.68 o 
  -5  13   6       55.01       46.18     22.95 o 
  -4  13   6      128.60       82.84     17.63 o 
  -3  13   6     1003.04      960.78     91.36 o 
  -2  13   6        2.53       -3.01     16.57 o 
  -1  13   6      177.85      201.45     24.45 o 
   0  13   6        9.20      -15.76     15.92 o 
   1  13   6      754.56      913.53     48.76 o 
   2  13   6       30.53       23.48     12.06 o 
   3  13   6      285.83      311.62     33.51 o 
   4  13   6        1.96       -8.80     13.11 o 
   5  13   6      217.76      223.54     42.20 o 
  -5  14   6       15.49       30.81     16.35 o 
  -4  14   6       29.78       28.06     15.91 o 
  -3  14   6        0.50       -2.86     14.32 o 
  -2  14   6      174.05      217.05     27.27 o 
  -1  14   6       14.15       -7.16     16.13 o 
   0  14   6      101.29       85.76     26.60 o 
   1  14   6       19.71       33.13     20.15 o 
   2  14   6      183.27      204.72     43.62 o 
   3  14   6      106.06      116.34     25.76 o 
   4  14   6       12.52       -1.22     16.38 o 
  -4  15   6       77.78       60.58     18.41 o 
  -3  15   6        2.47       -1.91     15.85 o 
  -2  15   6       22.39        1.06     22.59 o 
  -1  15   6       72.56       84.33     34.13 o 
   0  15   6       28.30       31.36     22.09 o 
   1  15   6       56.90       57.43     23.77 o 
   2  15   6       12.25        8.55     19.84 o 
   3  15   6       66.09       49.38     16.98 o 
  -2  16   6      141.71       96.09     32.13 o 
  -1  16   6        4.61       -7.03     29.11 o 
   0  16   6      184.70      393.55     59.23 o 
   1  16   6        4.38       12.00     22.42 o 
  -9   0   7      505.81      644.53     70.28 o 
  -7   0   7       95.71      104.41     31.12 o 
  -5   0   7      585.61      497.97     31.60 o 
  -3   0   7     1429.75     1444.41    114.47 o 
  -1   0   7     1170.48     1255.58     64.95 o 
   1   0   7     3742.36     4948.38    248.42 o 
   3   0   7       17.52       13.17      7.13 o 
   5   0   7      302.43      310.22     46.18 o 
   7   0   7       68.25       69.27     32.13 o 
   9   0   7       31.38        8.03     33.13 o 
 -10   1   7       19.92       11.04     29.11 o 
  -9   1   7      716.58      900.03     74.29 o 
  -8   1   7      302.76      396.32     38.97 o 
  -7   1   7       37.62       33.15     13.02 o 
  -6   1   7       26.08       34.42     15.08 o 
  -5   1   7     3093.95     2730.37     99.35 o 
  -4   1   7      311.93      289.59     20.43 o 
  -3   1   7      155.67       99.67      7.83 o 
  -2   1   7      690.41      586.96     72.73 o 
  -1   1   7    15942.23    16114.52    560.77 o 
   0   1   7       31.30       52.40      6.00 o 
   1   1   7     7973.04    10056.83    353.30 o 
   2   1   7       90.37       61.44      6.36 o 
   3   1   7     3510.73     3891.24    124.98 o 
   4   1   7        7.27        5.19      6.75 o 
   5   1   7     2080.57     2397.30    130.96 o 
   6   1   7        3.02      -14.18     21.58 o 
   7   1   7      963.19     1014.92     66.01 o 
   8   1   7       47.74       34.18     22.29 o 
   9   1   7      246.27      213.31     45.18 o 
 -10   2   7      213.84      364.43     58.23 o 
  -9   2   7       46.11       78.99     35.14 o 
  -8   2   7      588.83      691.46     49.24 o 
  -7   2   7       37.91       34.12     12.48 o 
  -6   2   7      328.06      369.19     34.96 o 
  -5   2   7      229.44      220.67     19.04 o 
  -4   2   7     1814.29     1697.49    107.52 o 
  -3   2   7      523.95      550.59     45.10 o 
  -2   2   7     5359.30     4519.13    507.02 o 
  -1   2   7     2289.94     2613.89     93.54 o 
   0   2   7     1941.23     1927.97    109.26 o 
   1   2   7        4.79        5.17      4.76 o 
   2   2   7     2628.39     2804.80    123.66 o 
   3   2   7        0.27       -1.38      4.96 o 
   4   2   7     2880.59     3274.20    120.27 o 
   5   2   7      400.92      374.21     59.23 o 
   6   2   7      233.45      208.49     30.12 o 
   7   2   7       73.25       70.28     23.43 o 
   8   2   7      630.80      506.26    100.90 o 
  -9   3   7        3.60        1.51     18.46 o 
  -8   3   7      179.58      216.91     44.47 o 
  -7   3   7      350.79      365.11     33.05 o 
  -6   3   7      148.31      145.18     16.24 o 
  -5   3   7       10.88       12.74      8.83 o 
  -4   3   7      630.11      553.87     58.98 o 
  -3   3   7      394.28      361.86     46.04 o 
  -2   3   7     1715.48     1591.81    203.61 o 
  -1   3   7       27.82       30.14      6.23 o 
   0   3   7      883.35      894.80     33.82 o 
   1   3   7      784.17     1163.26     43.83 o 
   2   3   7      160.59      242.47     18.83 o 
   3   3   7      322.09      380.03     16.28 o 
   4   3   7     1052.29     1217.18     56.37 o 
   5   3   7      343.67      345.85     37.98 o 
   6   3   7      328.68      333.31     36.18 o 
   7   3   7      129.45      103.91     26.27 o 
   8   3   7       11.46        3.81     20.55 o 
  -9   4   7       72.84       66.86     23.71 o 
  -8   4   7        5.08        2.86     11.55 o 
  -7   4   7      249.87      232.31     86.34 o 
  -6   4   7      625.80      585.29     36.91 o 
  -5   4   7      215.58      234.96     20.00 o 
  -4   4   7     2747.67     2809.07    146.47 o 
  -3   4   7        8.05       15.18      8.85 o 
  -2   4   7      868.35      732.55     34.19 o 
  -1   4   7     2426.00     2655.05     94.48 o 
   0   4   7     2040.50     2163.28     78.13 o 
   1   4   7       22.03       40.22      6.21 o 
   2   4   7     1738.24     1918.59     99.27 o 
   3   4   7      541.53      596.18     32.89 o 
   4   4   7     1902.64     2129.73     92.89 o 
   5   4   7       59.09       48.73     12.31 o 
   6   4   7        4.87       -0.84     10.64 o 
   7   4   7       59.30       56.91     22.68 o 
   8   4   7     1035.95      810.30    319.76 o 
  -9   5   7      440.49      544.17     48.97 o 
  -8   5   7        3.46        3.26     13.72 o 
  -7   5   7      647.73      640.64     35.43 o 
  -6   5   7      255.01      250.33     19.19 o 
  -5   5   7     2101.07     2001.74     87.55 o 
  -4   5   7        1.66       -6.85      7.53 o 
  -3   5   7     2915.51     2326.36    374.97 o 
  -2   5   7       43.54       37.65      8.80 o 
  -1   5   7    11675.19    11287.44    534.31 o 
   0   5   7        6.74        5.82      4.52 o 
   1   5   7      862.79      792.39     30.79 o 
   2   5   7      606.71      805.68     33.69 o 
   3   5   7     2093.19     2046.54    106.80 o 
   4   5   7      580.36      663.26     37.82 o 
   5   5   7      165.83      141.34     17.19 o 
   6   5   7       48.90       53.71     14.65 o 
   7   5   7      194.13      167.94     52.71 o 
   8   5   7       39.00       32.32     24.11 o 
  -9   6   7       95.33       98.90     47.69 o 
  -8   6   7       18.50        6.83     13.93 o 
  -7   6   7      232.27      217.77     42.17 o 
  -6   6   7      396.70      390.07     24.45 o 
  -5   6   7        5.53        7.10      8.33 o 
  -4   6   7      301.58      297.73     17.55 o 
  -3   6   7     1458.87     1338.24     72.64 o 
  -2   6   7        8.99       24.94      7.25 o 
  -1   6   7      314.58      400.83     22.97 o 
   0   6   7     1023.08     1140.27     46.10 o 
   1   6   7     1039.87     1131.75     55.45 o 
   2   6   7      526.82      579.63     26.54 o 
   3   6   7     1393.90     1353.36     72.30 o 
   4   6   7       48.27       42.40     11.09 o 
   5   6   7       15.56       14.60     13.36 o 
   6   6   7      226.93      195.61     30.09 o 
   7   6   7      175.61      145.45     38.13 o 
   8   6   7       11.36       20.17     23.77 o 
  -9   7   7       89.69      109.50     23.14 o 
  -8   7   7       98.50       99.35     20.26 o 
  -7   7   7        1.25       -4.35     12.54 o 
  -6   7   7       61.58       55.66     15.15 o 
  -5   7   7     3246.24     3034.42    115.45 o 
  -4   7   7        5.21        6.27      8.16 o 
  -3   7   7      558.77      580.81     30.82 o 
  -2   7   7      172.87      159.91     22.61 o 
  -1   7   7     1654.42     1632.79     61.01 o 
   0   7   7       11.78       16.36      5.76 o 
   1   7   7      665.17      679.54     25.90 o 
   2   7   7      748.16      741.16     32.21 o 
   3   7   7      876.63      804.86     44.25 o 
   4   7   7      342.04      387.92     25.65 o 
   5   7   7      159.29      181.11     33.98 o 
   6   7   7      228.25      210.24     32.32 o 
   7   7   7      366.97      387.36     79.00 o 
   8   7   7       52.27       79.03     36.64 o 
  -8   8   7      108.12      125.08     22.63 o 
  -7   8   7       76.83       84.40     18.72 o 
  -6   8   7      341.76      342.81     34.64 o 
  -5   8   7        2.28       -6.23      9.04 o 
  -4   8   7     2679.75     2545.89     97.30 o 
  -3   8   7       20.64       10.61      9.07 o 
  -2   8   7     1526.52     1321.86    129.36 o 
  -1   8   7      233.45      220.58     14.64 o 
   0   8   7     3642.06     3735.81    171.89 o 
   1   8   7       26.02       24.68      8.64 o 
   2   8   7     2019.98     1798.86    116.07 o 
   3   8   7        2.48      -11.70      8.86 o 
   4   8   7      865.00      902.07     51.15 o 
   5   8   7      144.77      153.28     20.19 o 
   6   8   7      761.80      783.13     44.73 o 
   7   8   7       14.75       10.18     14.70 o 
  -8   9   7       16.69        5.94     16.34 o 
  -7   9   7      118.67      111.12     23.09 o 
  -6   9   7       47.60       53.29     16.13 o 
  -5   9   7       95.24      100.81     22.34 o 
  -4   9   7      183.13      196.64     16.93 o 
  -3   9   7      641.60      678.52     53.75 o 
  -2   9   7      194.61      189.96     16.94 o 
  -1   9   7      320.19      313.58     19.03 o 
   0   9   7       46.53       67.45     16.37 o 
   1   9   7     1351.32     1255.58     50.41 o 
   2   9   7       61.32       56.52     11.26 o 
   3   9   7      327.50      389.77     24.47 o 
   4   9   7     2104.94     2054.53     80.74 o 
   5   9   7       95.57       87.20     21.97 o 
   6   9   7        3.98        5.55     13.26 o 
   7   9   7      245.56      263.15     49.96 o 
  -8  10   7       44.24       57.23     26.10 o 
  -7  10   7       30.16       27.42     16.64 o 
  -6  10   7       14.95       11.11     14.96 o 
  -5  10   7      158.55      158.52     19.90 o 
  -4  10   7       39.48       63.91     15.18 o 
  -3  10   7      240.36      249.41     20.49 o 
  -2  10   7      193.64      161.82     16.81 o 
  -1  10   7      494.53      560.24     30.50 o 
   0  10   7      117.51      145.78     14.35 o 
   1  10   7      133.31      137.41     14.05 o 
   2  10   7      219.41      235.59     31.73 o 
   3  10   7      214.69      240.75     19.81 o 
   4  10   7      132.57      125.61     16.69 o 
   5  10   7       25.15       21.78     14.01 o 
   6  10   7       75.64       91.95     19.43 o 
   7  10   7       36.79       28.74     24.82 o 
  -7  11   7      173.48      135.52     67.77 o 
  -6  11   7        0.09       10.71     15.68 o 
  -5  11   7       15.09       23.07     13.92 o 
  -4  11   7      207.32      210.43     21.84 o 
  -3  11   7     2617.81     2693.50    117.14 o 
  -2  11   7      116.15      113.48     17.28 o 
  -1  11   7      703.00      662.48     66.76 o 
   0  11   7       44.15       52.70     12.61 o 
   1  11   7     1199.93     1383.46    134.65 o 
   2  11   7       40.93       49.91     12.09 o 
   3  11   7     1726.24     1596.61     76.12 o 
   4  11   7        0.90      -17.10     11.40 o 
   5  11   7      290.82      311.82     28.80 o 
   6  11   7        2.22      -13.89     13.85 o 
  -6  12   7       63.20       50.77     19.28 o 
  -5  12   7        3.83        2.94     13.23 o 
  -4  12   7      447.37      443.70     31.15 o 
  -3  12   7      383.19      391.51     33.05 o 
  -2  12   7      722.37      701.79     37.45 o 
  -1  12   7       20.71        0.96     11.86 o 
   0  12   7      152.46      186.52     51.20 o 
   1  12   7       79.64      119.77     26.43 o 
   2  12   7      823.08      790.48     42.25 o 
   3  12   7      249.12      219.07     31.73 o 
   4  12   7      121.69      142.35     20.59 o 
   5  12   7        8.26       17.85     15.28 o 
  -6  13   7       29.56       18.51     17.37 o 
  -5  13   7        7.28       18.80     15.21 o 
  -4  13   7      179.58      156.16     20.95 o 
  -3  13   7        1.54      -14.77     15.96 o 
  -2  13   7       45.61       66.84     19.44 o 
  -1  13   7       50.04       39.30     13.83 o 
   0  13   7       87.31       94.39     21.36 o 
   1  13   7      125.57      182.61     76.30 o 
   2  13   7      161.68      149.83     19.56 o 
   3  13   7      167.45      167.99     24.83 o 
   4  13   7       16.90       -1.81     14.01 o 
   5  13   7        5.85      -17.85     14.86 o 
  -5  14   7        9.76        1.10     15.72 o 
  -4  14   7      161.18      162.81     36.40 o 
  -3  14   7      124.61      164.66     25.44 o 
  -2  14   7      221.31      228.28     29.08 o 
  -1  14   7       11.01      -11.10     17.12 o 
   0  14   7      338.82      327.74    148.08 o 
   1  14   7        3.53        7.63     21.08 o 
   2  14   7      332.70      412.61     50.86 o 
   3  14   7        0.95       -4.60     13.03 o 
   4  14   7       37.49       13.94     15.72 o 
  -4  15   7       53.56       20.08     32.13 o 
  -3  15   7       34.97       21.03     17.17 o 
  -2  15   7      172.58      195.35     28.74 o 
  -1  15   7       91.42      139.55     37.15 o 
   0  15   7       10.26       -8.93     22.59 o 
   1  15   7       79.43       49.59     60.24 o 
   2  15   7       21.41       44.42     20.88 o 
   3  15   7        7.59       10.66     19.05 o 
  -1  16   7       53.52       46.18     34.13 o 
   0  16   7        5.06       23.09     34.13 o 
 -10   0   8       60.38      109.43     41.16 o 
  -8   0   8     1232.04     1359.35    116.46 o 
  -6   0   8     3946.02     4183.45    306.20 o 
  -4   0   8     2866.70     2622.37    134.49 o 
  -2   0   8    31399.70    30721.17   1515.55 o 
   0   0   8     4843.27     5910.47    295.64 o 
   2   0   8     4466.98     6211.24    310.85 o 
   4   0   8     5967.92     6730.50    339.59 o 
   6   0   8     1090.32     1175.62    103.41 o 
   8   0   8      320.16      308.21     55.22 o 
 -10   1   8       82.77       88.35     40.16 o 
  -9   1   8       75.23      117.78     32.13 o 
  -8   1   8      293.32      411.13     41.17 o 
  -7   1   8      673.62      647.28     48.69 o 
  -6   1   8      599.63      565.27     30.88 o 
  -5   1   8      315.29      277.02     15.02 o 
  -4   1   8      488.73      456.22     27.95 o 
  -3   1   8     2151.03     2318.49     85.62 o 
  -2   1   8     3868.95     3544.37    372.41 o 
  -1   1   8     3550.84     3440.31    121.60 o 
   0   1   8     1378.57     1725.48     72.60 o 
   1   1   8     2125.93     2579.55     93.58 o 
   2   1   8       28.50       23.58      6.37 o 
   3   1   8      779.47      794.17     28.87 o 
   4   1   8      167.44      218.86     15.98 o 
   5   1   8      115.91      127.48     23.39 o 
   6   1   8       73.80       42.60     20.44 o 
   7   1   8       44.22       61.24     22.68 o 
   8   1   8       31.39       45.61     23.77 o 
  -9   2   8      130.79      186.78     31.24 o 
  -8   2   8       93.94      138.60     26.86 o 
  -7   2   8      173.33      185.83     36.18 o 
  -6   2   8     1776.37     1764.94     78.45 o 
  -5   2   8     1415.42     1337.74     72.53 o 
  -4   2   8      250.48      233.30     11.32 o 
  -3   2   8      391.07      314.03     34.60 o 
  -2   2   8     6474.23     6503.88    570.94 o 
  -1   2   8     2188.51     2444.48     87.92 o 
   0   2   8     1023.08     1196.25     55.21 o 
   1   2   8      276.69      257.98     14.29 o 
   2   2   8     1425.27     1982.07     72.67 o 
   3   2   8      332.45      418.60     20.08 o 
   4   2   8     1648.62     2012.02     81.44 o 
   5   2   8       12.30        9.08     16.28 o 
   6   2   8     1584.24     1823.49    127.50 o 
   7   2   8       22.05       21.58     19.88 o 
   8   2   8      180.98      191.21     33.37 o 
  -9   3   8      396.21      618.20     52.14 o 
  -8   3   8        5.49        0.65     18.01 o 
  -7   3   8      564.38      587.08     37.57 o 
  -6   3   8      170.48      214.48     23.28 o 
  -5   3   8     5063.21     4446.28    226.03 o 
  -4   3   8       17.18       14.24      8.69 o 
  -3   3   8     1288.14     1080.88    148.93 o 
  -2   3   8     1600.00     1828.82     77.28 o 
  -1   3   8    20984.42    22581.91    788.61 o 
   0   3   8     2694.49     3136.81    111.90 o 
   1   3   8     1448.05     1508.49     56.36 o 
   2   3   8      485.45      669.86     32.85 o 
   3   3   8     2954.37     3464.62    207.36 o 
   4   3   8        3.85        0.32      8.17 o 
   5   3   8     1400.29     1535.29    136.03 o 
   6   3   8      140.82      101.89     23.77 o 
   7   3   8      558.70      524.65    157.12 o 
   8   3   8       34.18        1.41     21.26 o 
  -9   4   8       48.94       72.81     24.48 o 
  -8   4   8      190.35      179.69     31.30 o 
  -7   4   8        1.24       -5.80     10.15 o 
  -6   4   8       35.14       45.12     12.20 o 
  -5   4   8      333.78      354.59     19.95 o 
  -4   4   8     1854.13     1593.67     86.94 o 
  -3   4   8      329.61      362.50     51.57 o 
  -2   4   8       32.35       21.00      8.45 o 
  -1   4   8     2000.59     2110.98     89.11 o 
   0   4   8     6960.95     7651.85    269.16 o 
   1   4   8      536.08      533.13     22.53 o 
   2   4   8     1989.71     2279.44     75.64 o 
   3   4   8       77.69       90.88     11.48 o 
   4   4   8     1553.93     1661.82     65.47 o 
   5   4   8        2.58       -0.52      9.46 o 
   6   4   8      935.66      821.67    133.53 o 
   7   4   8       68.73       69.20     24.48 o 
   8   4   8      182.68      101.28     60.24 o 
  -9   5   8        3.88      -19.05     17.29 o 
  -8   5   8       65.14       68.62     16.72 o 
  -7   5   8        5.04        7.07     11.02 o 
  -6   5   8      620.13      634.01     39.74 o 
  -5   5   8      821.91      804.63     40.33 o 
  -4   5   8      224.96      223.51     16.63 o 
  -3   5   8       28.77       42.04     10.11 o 
  -2   5   8     1933.85     2004.30     85.34 o 
  -1   5   8      558.69      599.29     22.38 o 
   0   5   8     2149.51     2307.77     89.28 o 
   1   5   8      191.48      183.06     10.05 o 
   2   5   8      384.79      381.56     26.04 o 
   3   5   8      836.65     1072.31     53.64 o 
   4   5   8      550.26      608.06     48.45 o 
   5   5   8      284.01      278.38     38.19 o 
   6   5   8       94.44       78.45     18.02 o 
   7   5   8      109.33       88.48     57.23 o 
   8   5   8        1.29        5.52     22.72 o 
  -9   6   8        8.41       -5.27     14.62 o 
  -8   6   8      140.56      172.83     23.87 o 
  -7   6   8      102.56      116.96     19.73 o 
  -6   6   8       13.07       11.51     10.23 o 
  -5   6   8      107.19      102.92     12.53 o 
  -4   6   8     2009.67     1828.99     80.86 o 
  -3   6   8      587.90      532.05     32.90 o 
  -2   6   8     1031.56     1009.03     41.28 o 
  -1   6   8      440.93      470.38     28.97 o 
   0   6   8     4032.22     4028.41    165.59 o 
   1   6   8       25.49       31.44      6.81 o 
   2   6   8     2137.23     2159.50     98.83 o 
   3   6   8       95.05      116.26     13.59 o 
   4   6   8     4546.18     4687.03    171.45 o 
   5   6   8      169.03      151.54     16.88 o 
   6   6   8      839.11      737.62    104.89 o 
   7   6   8       45.53       33.36     37.65 o 
   8   6   8      749.86      541.83    333.31 o 
  -9   7   8       50.55       53.72     20.72 o 
  -8   7   8        2.83      -13.10     14.23 o 
  -7   7   8      320.66      324.03    109.43 o 
  -6   7   8      171.31      157.91     17.40 o 
  -5   7   8      841.81      822.38     37.17 o 
  -4   7   8       14.11        6.63     10.62 o 
  -3   7   8     2474.90     2453.43    137.67 o 
  -2   7   8        0.79        6.80      8.91 o 
  -1   7   8      695.58      715.58     37.12 o 
   0   7   8     4336.46     4521.96    304.28 o 
   1   7   8     5051.85     4725.15    373.98 o 
   2   7   8        5.67        7.13      8.59 o 
   3   7   8       95.06      102.24     16.37 o 
   4   7   8      492.88      552.69     28.63 o 
   5   7   8      830.75      831.62     69.01 o 
   6   7   8       25.16       36.21     15.37 o 
   7   7   8      345.13      340.57     51.64 o 
  -8   8   8       66.27       62.08     20.58 o 
  -7   8   8       42.69       67.07     17.81 o 
  -6   8   8       18.98       22.42     14.11 o 
  -5   8   8      229.20      274.19     19.56 o 
  -4   8   8     1048.56     1005.10     49.25 o 
  -3   8   8       14.80       -0.64      9.82 o 
  -2   8   8        0.10        6.93      9.39 o 
  -1   8   8      146.40      151.52     15.77 o 
   0   8   8        2.13       11.37      9.51 o 
   1   8   8      202.92      247.69     19.29 o 
   2   8   8       27.90       38.81     10.41 o 
   3   8   8      533.38      602.19     29.36 o 
   4   8   8     1047.71     1096.03     48.83 o 
   5   8   8       16.74       28.29     14.31 o 
   6   8   8        0.31       -6.19     13.23 o 
   7   8   8       15.60        3.51     15.69 o 
  -8   9   8       41.91       38.08     18.75 o 
  -7   9   8      182.74      164.32     42.17 o 
  -6   9   8        1.28       -4.02     12.78 o 
  -5   9   8      180.13      160.94     19.45 o 
  -4   9   8       27.86       42.89     12.94 o 
  -3   9   8     1657.77     1583.46     73.65 o 
  -2   9   8       84.79       76.52     12.91 o 
  -1   9   8     1880.12     1785.63    176.62 o 
   0   9   8      170.39      205.02     15.36 o 
   1   9   8      239.30      267.94     19.79 o 
   2   9   8      158.46      150.57     15.02 o 
   3   9   8     1889.66     2033.36     92.56 o 
   4   9   8      346.86      435.57     27.21 o 
   5   9   8      615.93      659.63     39.75 o 
   6   9   8       43.60       51.77     17.53 o 
   7   9   8      213.78      227.89     33.36 o 
  -7  10   8        8.48       10.53     16.13 o 
  -6  10   8      134.00      161.46     74.29 o 
  -5  10   8       18.78       21.92     13.63 o 
  -4  10   8     2486.85     2432.73    106.88 o 
  -3  10   8        2.21      -11.39     10.93 o 
  -2  10   8      543.70      636.59     34.24 o 
  -1  10   8      170.39      173.89     17.56 o 
   0  10   8     1043.01     1127.43    105.06 o 
   1  10   8       30.88       28.75     11.86 o 
   2  10   8      762.61      793.72     63.50 o 
   3  10   8        0.89        6.31     11.14 o 
   4  10   8      161.93      167.93     19.05 o 
   5  10   8        9.93       14.58     14.89 o 
   6  10   8      456.85      483.87     40.93 o 
  -7  11   8        4.25      -13.72     15.87 o 
  -6  11   8      103.02       98.56     43.17 o 
  -5  11   8        0.88       -2.03     12.51 o 
  -4  11   8       10.60       -0.80     12.74 o 
  -3  11   8      179.30      191.11     28.95 o 
  -2  11   8       22.71       14.65     11.72 o 
  -1  11   8        3.52       -9.17     11.86 o 
   0  11   8      139.91      169.67     56.72 o 
   1  11   8       67.21       69.75     14.51 o 
   2  11   8       41.80       45.72     12.31 o 
   3  11   8       19.44       19.07     12.47 o 
   4  11   8        0.60      -17.82     11.88 o 
   5  11   8        1.81      -11.88     14.10 o 
   6  11   8       92.61      105.77     23.58 o 
  -6  12   8       12.19        6.87     17.37 o 
  -5  12   8       37.47       13.24     14.32 o 
  -4  12   8      250.44      233.88     24.08 o 
  -3  12   8       35.31       -1.35     16.28 o 
  -2  12   8      222.32      208.00     20.17 o 
  -1  12   8       40.33       25.22     12.91 o 
   0  12   8      184.73      174.10     46.18 o 
   1  12   8      149.14      177.33     75.30 o 
   2  12   8      235.66      250.35     34.49 o 
   3  12   8       47.57       35.80     13.44 o 
   4  12   8       28.35       48.44     15.20 o 
   5  12   8        6.42        9.33     15.21 o 
  -6  13   8        4.84       13.05     24.09 o 
  -5  13   8       23.61       33.09     16.89 o 
  -4  13   8       25.07       19.16     15.72 o 
  -3  13   8      468.91      600.36     67.26 o 
  -2  13   8        0.40      -15.66     12.36 o 
  -1  13   8      129.48      151.91     30.12 o 
   0  13   8       26.30       41.16     20.26 o 
   1  13   8      446.96      431.44    267.55 o 
   2  13   8       27.06       12.35     12.91 o 
   3  13   8       95.41       83.70     16.20 o 
   4  13   8       15.44       -2.73     13.31 o 
  -5  14   8        6.84       -1.15     19.28 o 
  -4  14   8       52.01       39.58     17.41 o 
  -3  14   8       49.57       18.79     41.66 o 
  -2  14   8      149.32      136.84     25.19 o 
  -1  14   8      131.78      104.92     41.66 o 
   0  14   8        7.69        8.13     25.60 o 
   1  14   8       31.48       27.85     21.97 o 
   2  14   8       23.91        3.67     21.64 o 
   3  14   8       60.72       44.92     15.54 o 
  -3  15   8       40.50       35.68     20.93 o 
  -2  15   8      130.24      151.60     40.16 o 
  -1  15   8       14.40      -20.08     28.11 o 
   0  15   8        0.72       -7.10     20.55 o 
   1  15   8       37.57       26.34     23.71 o 
   2  15   8      228.69      151.36     70.78 o 
  -9   0   9       13.54       34.13     32.13 o 
  -7   0   9      343.81      412.62     56.22 o 
  -5   0   9     1665.65     1631.04     87.50 o 
  -3   0   9     1855.88     1701.87     88.70 o 
  -1   0   9     7226.70     7859.19    391.14 o 
   1   0   9       34.20       21.31      9.54 o 
   3   0   9     1237.85     1337.10     80.32 o 
   5   0   9        1.96       -7.03     22.09 o 
   7   0   9      284.11      270.06     53.21 o 
  -9   1   9       49.10       74.29     25.56 o 
  -8   1   9      101.13      180.40     29.79 o 
  -7   1   9        4.02        0.13     16.67 o 
  -6   1   9      786.51      801.10     40.73 o 
  -5   1   9     3559.81     3509.27    147.20 o 
  -4   1   9      342.04      296.27     16.55 o 
  -3   1   9      187.54      330.49     39.41 o 
  -2   1   9     3944.36     3643.72    415.20 o 
  -1   1   9     8789.30     9209.75    386.76 o 
   0   1   9       51.58       70.59      8.01 o 
   1   1   9     1679.73     1849.69     68.61 o 
   2   1   9      969.19     1145.43     44.44 o 
   3   1   9     4324.68     5276.18    188.50 o 
   4   1   9      233.97      274.83     18.37 o 
   5   1   9     1553.37     1778.84    111.94 o 
   6   1   9      109.77      108.71     26.56 o 
   7   1   9     1274.10     1296.43     81.71 o 
   8   1   9       12.36        5.02     22.01 o 
  -9   2   9       81.18      118.04     27.98 o 
  -8   2   9       82.24      122.69     26.27 o 
  -7   2   9      242.42      315.81     35.13 o 
  -6   2   9     4204.86     3941.27    166.10 o 
  -5   2   9      515.50      496.67     27.46 o 
  -4   2   9      922.76      750.04     91.12 o 
  -3   2   9      269.70      283.55     32.08 o 
  -2   2   9    14147.52    14628.26    779.31 o 
  -1   2   9       81.72       86.21      8.10 o 
   0   2   9     8283.25    10067.95    353.23 o 
   1   2   9      215.98      234.16     14.16 o 
   2   2   9      754.63      654.08     27.58 o 
   3   2   9      140.58      197.79     14.31 o 
   4   2   9     2440.54     2956.50    127.33 o 
   5   2   9       20.89        7.54     13.03 o 
   6   2   9      857.23      900.06     68.77 o 
   7   2   9       13.59       -0.07     20.55 o 
   8   2   9      389.51      318.20     66.26 o 
  -9   3   9        0.21       -8.40     20.15 o 
  -8   3   9       70.43       82.58     30.62 o 
  -7   3   9     1013.88     1013.42     64.03 o 
  -6   3   9     1109.82     1105.17     52.30 o 
  -5   3   9      422.73      456.23     25.99 o 
  -4   3   9     1625.83     1476.41    140.85 o 
  -3   3   9     1806.65     1790.33    112.10 o 
  -2   3   9      679.31      689.08     65.46 o 
  -1   3   9     3893.40     4593.39    163.10 o 
   0   3   9     8550.37     9751.90    342.23 o 
   1   3   9      214.10      280.78     14.99 o 
   2   3   9       70.39       51.21      7.94 o 
   3   3   9      150.51      237.80     16.68 o 
   4   3   9      775.29      901.30     45.51 o 
   5   3   9       87.14       85.85     13.62 o 
   6   3   9      108.58      123.76     26.95 o 
   7   3   9        3.14       -5.05     20.22 o 
   8   3   9      267.27      239.52     58.23 o 
  -9   4   9      284.05      373.34     80.82 o 
  -8   4   9        1.30       -0.54     18.29 o 
  -7   4   9       87.56       82.88     15.48 o 
  -6   4   9     2671.98     2509.80    108.33 o 
  -5   4   9     1229.49     1152.33     83.47 o 
  -4   4   9      234.54      247.57     19.21 o 
  -3   4   9     2129.62     2047.26    214.81 o 
  -2   4   9     3247.04     3472.07    177.38 o 
  -1   4   9      689.16      776.70     30.78 o 
   0   4   9     5154.79     5234.54    185.83 o 
   1   4   9       20.77       13.98      6.63 o 
   2   4   9      275.75      291.92     21.82 o 
   3   4   9      183.82      193.62     15.91 o 
   4   4   9     2983.78     3544.45    131.50 o 
   5   4   9      123.59      105.42     14.23 o 
   6   4   9      851.26      679.69    112.94 o 
   7   4   9        0.61      -17.14     19.44 o 
   8   4   9      284.42      191.84     83.33 o 
  -9   5   9      196.52      304.97     43.67 o 
  -8   5   9        4.75       -3.28     13.13 o 
  -7   5   9      535.98      546.00     31.73 o 
  -6   5   9       82.05       78.45     14.33 o 
  -5   5   9     5083.67     4593.40    170.70 o 
  -4   5   9      517.06      504.28     48.91 o 
  -3   5   9     4602.44     4544.36    273.43 o 
  -2   5   9      476.04      482.85     35.98 o 
  -1   5   9     3996.20     4565.91    161.67 o 
   0   5   9      208.81      243.08     14.27 o 
   1   5   9     3560.83     3939.55    141.23 o 
   2   5   9       51.06       60.59     10.54 o 
   3   5   9     1798.45     2086.01     79.67 o 
   4   5   9      590.99      669.33     32.15 o 
   5   5   9       32.75       42.05     12.41 o 
   6   5   9       28.79       32.48     22.35 o 
   7   5   9      704.89      631.35    271.07 o 
   8   5   9       82.23       49.67     26.53 o 
  -9   6   9      146.87      215.77     32.29 o 
  -8   6   9      261.78      266.75     25.83 o 
  -7   6   9       30.12       25.86     11.46 o 
  -6   6   9       28.97       25.75     11.96 o 
  -5   6   9      178.31      199.91     16.57 o 
  -4   6   9     1528.88     1566.74     62.31 o 
  -3   6   9     1169.48     1126.91     83.03 o 
  -2   6   9      515.75      431.00     26.66 o 
  -1   6   9       28.31       56.56      7.27 o 
   0   6   9      128.20      160.30     13.62 o 
   1   6   9      392.49      348.35     21.19 o 
   2   6   9      625.22      722.93     32.23 o 
   3   6   9      493.76      514.97     26.10 o 
   4   6   9       83.99      109.01     15.19 o 
   5   6   9      365.36      374.87     38.55 o 
   6   6   9      446.23      317.62     39.13 o 
   7   6   9       89.79       60.05     39.66 o 
  -9   7   9       53.64       55.22     26.10 o 
  -8   7   9      169.80      198.48     31.57 o 
  -7   7   9      173.85      151.75     22.67 o 
  -6   7   9      301.20      288.23     26.72 o 
  -5   7   9      726.12      698.46     33.31 o 
  -4   7   9      511.73      488.74     38.61 o 
  -3   7   9      303.02      268.07     24.85 o 
  -2   7   9     1703.79     1733.94     83.03 o 
  -1   7   9     1533.94     1572.22     82.63 o 
   0   7   9       54.24       48.17      7.45 o 
   1   7   9      182.40      193.66     16.81 o 
   2   7   9      726.59      691.77     31.47 o 
   3   7   9      513.17      617.95     34.93 o 
   4   7   9      369.52      379.57     41.03 o 
   5   7   9      168.07      164.81     20.58 o 
   6   7   9       63.23       63.78     17.25 o 
   7   7   9      203.46      205.13     36.51 o 
  -8   8   9      271.46      250.88     88.35 o 
  -7   8   9       23.98       15.39     15.60 o 
  -6   8   9       60.51       72.13     17.37 o 
  -5   8   9       81.96       52.56     12.41 o 
  -4   8   9     2424.45     2389.02    105.01 o 
  -3   8   9      136.14      133.41     16.38 o 
  -2   8   9     1292.76     1331.14    107.17 o 
  -1   8   9      100.41      158.07     13.58 o 
   0   8   9      401.67      371.87     23.01 o 
   1   8   9        1.36       -1.08      9.89 o 
   2   8   9     4397.57     4568.59    200.26 o 
   3   8   9      316.04      356.88     23.04 o 
   4   8   9      404.93      485.43     28.01 o 
   5   8   9        0.37       -2.60     12.59 o 
   6   8   9      755.51      784.63     45.83 o 
   7   8   9        1.56        3.37     15.79 o 
  -8   9   9       17.79       13.79     17.29 o 
  -7   9   9       81.75       99.80     20.73 o 
  -6   9   9       62.64       83.18     25.12 o 
  -5   9   9       25.31       21.68     11.27 o 
  -4   9   9     1233.31     1189.88     57.02 o 
  -3   9   9      508.32      487.43     43.89 o 
  -2   9   9      135.49      127.25     16.09 o 
  -1   9   9       20.88       26.99      9.77 o 
   0   9   9     1170.72     1334.56     71.30 o 
   1   9   9      698.45      709.42     59.78 o 
   2   9   9      310.55      343.72     22.67 o 
   3   9   9      439.98      475.04     26.90 o 
   4   9   9       66.92       90.09     17.02 o 
   5   9   9      185.94      232.57     24.92 o 
   6   9   9        4.86        5.30     16.26 o 
  -7  10   9        0.87        2.62     15.19 o 
  -6  10   9      112.39      102.27     20.38 o 
  -5  10   9       92.50      116.99     18.33 o 
  -4  10   9        8.58       13.76     13.23 o 
  -3  10   9      229.86      263.12     22.71 o 
  -2  10   9      176.21      143.57     22.01 o 
  -1  10   9      482.68      486.62     39.35 o 
   0  10   9       49.15       75.48     19.28 o 
   1  10   9      318.24      308.89     51.98 o 
   2  10   9      112.40      130.01     15.52 o 
   3  10   9       46.19       50.02     13.96 o 
   4  10   9       97.33       99.32     16.58 o 
   5  10   9       51.03       47.93     18.16 o 
   6  10   9       85.33      134.83     32.11 o 
  -7  11   9      202.18      142.23     52.21 o 
  -6  11   9        2.96       -1.89     13.93 o 
  -5  11   9      136.46      144.97     20.28 o 
  -4  11   9       46.72       64.34     30.62 o 
  -3  11   9      131.20      125.49     17.50 o 
  -2  11   9       14.41        7.72     11.94 o 
  -1  11   9      282.46      287.30     25.04 o 
   0  11   9        2.62       13.05     18.07 o 
   1  11   9      333.07      311.30     30.51 o 
   2  11   9       42.71       19.67     12.36 o 
   3  11   9      397.51      372.85     31.04 o 
   4  11   9        1.25        1.08     12.97 o 
   5  11   9      710.10      774.25     49.98 o 
  -6  12   9       78.89       73.35     18.94 o 
  -5  12   9        3.99        0.37     14.57 o 
  -4  12   9       61.05       94.65     21.43 o 
  -3  12   9      290.93      290.44     24.45 o 
  -2  12   9      288.75      262.09     32.91 o 
  -1  12   9       39.24       24.59     25.10 o 
   0  12   9      211.08      238.84     88.85 o 
   1  12   9      186.11      233.73     76.30 o 
   2  12   9       48.95       49.66     26.85 o 
   3  12   9      201.72      168.61     27.97 o 
   4  12   9      252.98      257.52     45.79 o 
   5  12   9        0.43       -7.73     17.20 o 
  -5  13   9        1.78       -6.25     15.12 o 
  -4  13   9       31.65        2.85     22.04 o 
  -3  13   9        6.28      -10.61     17.57 o 
  -2  13   9      358.77      278.45     24.48 o 
  -1  13   9       24.47       26.71     19.44 o 
   0  13   9       10.18      -13.93     16.58 o 
   1  13   9       25.43       36.98     20.93 o 
   2  13   9      304.57      385.52     58.23 o 
   3  13   9      115.63      118.21     24.20 o 
   4  13   9        3.20       12.66     14.83 o 
  -4  14   9      302.89      321.42     39.73 o 
  -3  14   9       16.10       24.58     19.13 o 
  -2  14   9        7.62        6.02     29.11 o 
  -1  14   9        0.74        8.25     19.73 o 
   0  14   9      157.09      109.25     70.28 o 
   1  14   9        2.66        5.05     20.55 o 
   2  14   9      111.63       78.15    105.41 o 
   3  14   9        0.14      -18.58     16.31 o 
  -3  15   9      153.20      119.91     40.16 o 
  -2  15   9       36.91       70.28     35.14 o 
  -1  15   9       71.15       96.49     25.09 o 
   0  15   9       14.13       -7.62     21.57 o 
   1  15   9      197.67      104.83     72.79 o 
   2  15   9       66.65       42.73     34.13 o 
  -8   0  10       52.85       73.29     36.14 o 
  -6   0  10     5838.75     6401.17    460.81 o 
  -4   0  10     2723.90     2978.99    160.14 o 
  -2   0  10     9154.93     8514.21    840.81 o 
   0   0  10     7827.95     9337.99    464.94 o 
   2   0  10     2465.87     2908.82    149.71 o 
   4   0  10     4634.78     5410.56    275.68 o 
   6   0  10     1233.32     1411.55    122.48 o 
   8   0  10      948.71      728.87     79.31 o 
  -9   1  10       44.66       41.42     32.13 o 
  -8   1  10       53.41       70.29     23.71 o 
  -7   1  10      135.16      182.41     41.16 o 
  -6   1  10     2943.43     2951.16    157.75 o 
  -5   1  10     1380.73     1341.55     80.52 o 
  -4   1  10      497.83      496.10     22.94 o 
  -3   1  10     1009.30      900.76     55.58 o 
  -2   1  10     5504.24     5114.87    194.10 o 
  -1   1  10     3804.29     3738.64    133.02 o 
   0   1  10     2726.28     3329.34    119.84 o 
   1   1  10      587.62      621.84     26.68 o 
   2   1  10      240.00      275.92     17.24 o 
   3   1  10     1440.61     1729.25     66.00 o 
   4   1  10      731.59      789.32     41.18 o 
   5   1  10      127.63      183.74     21.38 o 
   6   1  10      376.75      326.08     38.26 o 
   7   1  10      326.21      316.52     39.58 o 
   8   1  10        5.32        4.39     23.06 o 
  -9   2  10      126.91      231.84     35.13 o 
  -8   2  10       14.12        9.05     19.51 o 
  -7   2  10     1129.88     1126.70     76.30 o 
  -6   2  10      315.50      355.89     24.94 o 
  -5   2  10     2546.60     2568.90    196.93 o 
  -4   2  10      463.41      473.24     36.29 o 
  -3   2  10     3130.00     3275.51    239.56 o 
  -2   2  10      784.28      771.11     62.31 o 
  -1   2  10     4041.39     4358.10    202.87 o 
   0   2  10     1568.65     1758.33     65.06 o 
   1   2  10      505.66      554.68     24.56 o 
   2   2  10     1423.84     1594.67     60.37 o 
   3   2  10     1132.61     1358.00     53.06 o 
   4   2  10      279.97      349.31     21.42 o 
   5   2  10      479.67      526.08     40.22 o 
   6   2  10       92.35       69.65     25.01 o 
   7   2  10       61.24       33.09     23.58 o 
   8   2  10      359.35      320.36     64.75 o 
  -9   3  10      444.87      553.46     76.30 o 
  -8   3  10       36.87       30.62     20.59 o 
  -7   3  10       15.66        8.80     18.01 o 
  -6   3  10      134.64      161.12     19.05 o 
  -5   3  10     3570.76     3525.87    241.41 o 
  -4   3  10      176.77      235.61     38.41 o 
  -3   3  10     2261.73     2193.55    284.45 o 
  -2   3  10      635.47      660.61     26.41 o 
  -1   3  10     2458.45     2431.70     88.14 o 
   0   3  10        3.79        1.69      5.82 o 
   1   3  10      542.72      527.56     23.64 o 
   2   3  10      142.52      182.06     15.65 o 
   3   3  10     7054.92     8192.73    337.67 o 
   4   3  10        7.63       12.70      9.79 o 
   5   3  10      255.99      271.43     57.59 o 
   6   3  10      122.22       93.99     26.15 o 
   7   3  10     1190.82     1000.40    351.88 o 
   8   3  10        2.47      -15.25     22.29 o 
  -9   4  10      282.03      376.48     60.24 o 
  -8   4  10      279.89      288.97     34.05 o 
  -7   4  10      140.72      157.61     18.87 o 
  -6   4  10      572.60      562.71     35.85 o 
  -5   4  10      444.60      457.96     34.63 o 
  -4   4  10     2479.88     2498.68    315.94 o 
  -3   4  10     2486.01     2524.44    319.33 o 
  -2   4  10     1185.01     1197.78    114.51 o 
  -1   4  10     1853.48     2143.47     78.38 o 
   0   4  10     4491.61     4732.44    168.37 o 
   1   4  10      405.63      544.53     24.01 o 
   2   4  10      649.32      681.98     35.31 o 
   3   4  10      335.70      385.42     22.73 o 
   4   4  10     1106.24     1308.55     53.84 o 
   5   4  10       32.45       12.44     10.82 o 
   6   4  10      725.96      653.01     50.20 o 
   7   4  10       27.82      -11.36     22.68 o 
   8   4  10      168.83      118.83     64.25 o 
  -9   5  10        5.32      -15.56     18.57 o 
  -8   5  10      161.99      226.26     25.86 o 
  -7   5  10       15.69       38.91     14.17 o 
  -6   5  10      676.43      681.47     50.83 o 
  -5   5  10      848.84      832.88     68.25 o 
  -4   5  10      976.68      854.91    114.64 o 
  -3   5  10      239.64      289.89     21.31 o 
  -2   5  10     1628.38     1782.42     77.64 o 
  -1   5  10      211.63      334.45     16.53 o 
   0   5  10       19.71        9.68      7.54 o 
   1   5  10      195.44      234.76     15.09 o 
   2   5  10     2170.27     2359.80    118.20 o 
   3   5  10     1037.26     1172.13     48.47 o 
   4   5  10       43.28       37.40     13.19 o 
   5   5  10      161.62      160.17     17.68 o 
   6   5  10       28.38        9.55     21.57 o 
   7   5  10       80.73       65.02     26.56 o 
  -9   6  10        0.44       -1.42     20.55 o 
  -8   6  10      314.20      293.55     33.27 o 
  -7   6  10      164.81      186.24     27.97 o 
  -6   6  10      556.67      547.29     27.83 o 
  -5   6  10       74.54       63.56     12.57 o 
  -4   6  10      738.95      731.92     70.98 o 
  -3   6  10     1324.82     1388.07    108.47 o 
  -2   6  10     2135.37     2341.25     92.89 o 
  -1   6  10      296.13      301.49     14.74 o 
   0   6  10      405.22      380.53     16.59 o 
   1   6  10      187.20      195.37     17.65 o 
   2   6  10     3452.24     3725.77    185.07 o 
   3   6  10       98.22       97.65     13.88 o 
   4   6  10     1844.60     1969.99    130.27 o 
   5   6  10      858.78      836.35     82.10 o 
   6   6  10      389.33      250.65     37.26 o 
   7   6  10       29.16        8.53     24.85 o 
  -8   7  10        3.86       21.13     15.01 o 
  -7   7  10      193.87      185.45     21.60 o 
  -6   7  10       11.59       15.07     10.29 o 
  -5   7  10     1124.30     1142.82     60.71 o 
  -4   7  10       25.40       22.99     11.22 o 
  -3   7  10     1448.86     1373.26    105.06 o 
  -2   7  10      485.98      477.09     29.56 o 
  -1   7  10     1592.10     1778.18     67.39 o 
   0   7  10        1.75       -4.22      6.70 o 
   1   7  10     1199.40     1275.22     58.13 o 
   2   7  10       51.48       67.24     14.42 o 
   3   7  10     1757.22     1797.58     71.08 o 
   4   7  10       12.30        0.33     11.64 o 
   5   7  10      825.94      723.03     87.51 o 
   6   7  10       12.88        6.91     14.20 o 
   7   7  10      172.23      154.75     35.70 o 
  -8   8  10       19.48       28.26     15.66 o 
  -7   8  10      110.40      121.76     23.83 o 
  -6   8  10      130.86      137.87     16.19 o 
  -5   8  10       31.71        9.59     10.74 o 
  -4   8  10      539.82      507.08     26.27 o 
  -3   8  10      706.20      706.51     53.18 o 
  -2   8  10        0.75       -6.52      8.82 o 
  -1   8  10      652.11      727.20     33.76 o 
   0   8  10       26.31       65.29     11.92 o 
   1   8  10      318.85      326.46     21.82 o 
   2   8  10      220.61      250.91     22.38 o 
   3   8  10      667.61      753.90     58.11 o 
   4   8  10      267.54      280.62     22.51 o 
   5   8  10      178.46      181.34     20.66 o 
   6   8  10       23.33        5.70     15.76 o 
   7   8  10       30.75       32.55     25.73 o 
  -8   9  10      107.12       91.64     33.77 o 
  -7   9  10       44.95       36.18     18.09 o 
  -6   9  10       14.94       11.55     13.13 o 
  -5   9  10      850.76      828.78     39.35 o 
  -4   9  10      675.68      723.53     39.20 o 
  -3   9  10        3.49       -5.33     10.49 o 
  -2   9  10      232.00      271.30     25.58 o 
  -1   9  10      757.02      725.78     68.13 o 
   0   9  10      127.26      155.90     44.68 o 
   1   9  10      545.82      589.53     43.35 o 
   2   9  10      293.29      302.93     26.57 o 
   3   9  10      672.05      669.95     33.22 o 
   4   9  10        6.05        2.45     12.40 o 
   5   9  10      200.87      246.94     23.52 o 
   6   9  10       65.52       50.08     21.32 o 
  -7  10  10        0.93      -17.60     15.87 o 
  -6  10  10       24.65       32.44     16.01 o 
  -5  10  10       73.80       73.63     17.08 o 
  -4  10  10      533.04      617.66     35.98 o 
  -3  10  10       24.53       15.15     13.13 o 
  -2  10  10      511.35      530.96     28.84 o 
  -1  10  10      355.09      372.27     31.52 o 
   0  10  10     1084.30     1040.32    239.44 o 
   1  10  10       21.68       -1.66     11.67 o 
   2  10  10      547.77      601.52     69.77 o 
   3  10  10      498.49      531.89     33.38 o 
   4  10  10      768.75      814.48     46.19 o 
   5  10  10        2.09        6.39     14.27 o 
   6  10  10      383.39      458.71     46.17 o 
  -7  11  10        2.80       -8.07     17.12 o 
  -6  11  10       24.57       42.88     16.75 o 
  -5  11  10       13.16        0.85     15.00 o 
  -4  11  10      176.93      208.63     21.98 o 
  -3  11  10       19.49       16.18     13.62 o 
  -2  11  10      361.15      419.20     33.97 o 
  -1  11  10       22.06       30.14     18.42 o 
   0  11  10       53.28       69.79     20.01 o 
   1  11  10       86.79      150.45     51.20 o 
   2  11  10      367.01      396.80     56.37 o 
   3  11  10      177.51      153.39     24.72 o 
   4  11  10        1.17      -12.01     13.37 o 
   5  11  10       27.95       54.03     18.26 o 
  -6  12  10       24.58       17.30     16.25 o 
  -5  12  10      155.07      185.88     30.49 o 
  -4  12  10      393.62      387.11     34.49 o 
  -3  12  10      371.84      452.09     48.44 o 
  -2  12  10      128.72      134.90     19.05 o 
  -1  12  10        8.12        9.84     17.84 o 
   0  12  10      202.19      168.78     59.23 o 
   1  12  10      252.61      238.71    111.44 o 
   2  12  10      557.55      629.48     67.26 o 
   3  12  10      276.01      230.28     26.95 o 
   4  12  10       29.53       31.03     15.72 o 
  -5  13  10       55.53       40.88     18.37 o 
  -4  13  10       19.13       30.85     22.09 o 
  -3  13  10      136.65      182.87     27.32 o 
  -2  13  10        1.58        1.59     18.01 o 
  -1  13  10      209.78      216.75     88.35 o 
   0  13  10        4.21       -0.49     18.80 o 
   1  13  10      181.11      138.38     76.30 o 
   2  13  10        2.07       10.41     22.35 o 
   3  13  10      242.71      210.69     35.40 o 
   4  13  10       89.09       87.53     19.04 o 
  -4  14  10       33.67       12.57     17.35 o 
  -3  14  10      122.56       52.73     22.35 o 
  -2  14  10       27.88       21.07     20.22 o 
  -1  14  10       90.50       83.14     53.71 o 
   0  14  10       34.47       25.65     39.66 o 
   1  14  10       19.40       15.84     22.59 o 
   2  14  10        4.34      -10.04     22.29 o 
   3  14  10       27.73       35.19     26.86 o 
  -2  15  10       61.65       95.38     35.14 o 
  -1  15  10        1.15      -15.69     19.84 o 
   0  15  10       23.57        2.19     21.26 o 
   1  15  10      114.10       75.97     69.27 o 
  -9   0  11      160.68      270.06     53.21 o 
  -7   0  11     2094.03     2110.30    168.66 o 
  -5   0  11     2129.64     2030.99    156.62 o 
  -3   0  11     2702.42     2448.63    244.96 o 
  -1   0  11    11027.22    11327.84    562.92 o 
   1   0  11      178.34      161.54     30.62 o 
   3   0  11     2010.36     2214.56    117.36 o 
   5   0  11     1060.79     1212.77    106.42 o 
   7   0  11      698.73      802.15     84.33 o 
  -9   1  11      126.61      147.02     31.21 o 
  -8   1  11       97.50      123.71     26.86 o 
  -7   1  11     2556.61     2693.25    147.15 o 
  -6   1  11     2578.05     2454.29    133.78 o 
  -5   1  11      879.36      790.77     51.10 o 
  -4   1  11       85.28       79.49     11.93 o 
  -3   1  11     5442.86     5657.41    220.21 o 
  -2   1  11       76.93       78.54     10.43 o 
  -1   1  11     5884.77     6110.06    215.44 o 
   0   1  11     1980.14     2384.28     87.55 o 
   1   1  11       11.87        0.65      6.81 o 
   2   1  11     1630.60     1956.33     73.46 o 
   3   1  11     4113.38     4609.16    166.12 o 
   4   1  11      376.08      366.73     27.12 o 
   5   1  11     1017.13     1112.49     68.65 o 
   6   1  11      136.44      131.54     29.45 o 
   7   1  11      264.14      214.96     36.02 o 
   8   1  11       13.55      -10.79     22.15 o 
  -9   2  11      110.51      108.33     28.74 o 
  -8   2  11       79.81      108.43     26.98 o 
  -7   2  11      177.25      255.34     32.87 o 
  -6   2  11     3191.19     3373.09    508.00 o 
  -5   2  11      144.98      146.73     16.41 o 
  -4   2  11     1002.48      987.01     82.38 o 
  -3   2  11     1051.66     1118.76    125.33 o 
  -2   2  11     3509.42     3653.86    130.46 o 
  -1   2  11      201.25      269.99     17.53 o 
   0   2  11     5668.13     6527.55    231.20 o 
   1   2  11      246.42      308.15     18.05 o 
   2   2  11     3439.16     3850.23    139.27 o 
   3   2  11      365.63      429.08     26.70 o 
   4   2  11     2269.80     2690.02    117.81 o 
   5   2  11       41.76       37.38     16.04 o 
   6   2  11     1206.38      982.87     94.37 o 
   7   2  11       32.96       -5.32     21.64 o 
   8   2  11      302.76      297.59    124.99 o 
  -9   3  11        1.16       15.09     21.57 o 
  -8   3  11      126.62      112.50     44.68 o 
  -7   3  11      311.06      290.37     41.16 o 
  -6   3  11      969.68      980.12     48.99 o 
  -5   3  11      481.73      482.28     24.89 o 
  -4   3  11     1511.10     1489.68    170.65 o 
  -3   3  11       97.14      103.57     15.89 o 
  -2   3  11     1676.35     1670.18     62.07 o 
  -1   3  11       70.71       85.30     10.42 o 
   0   3  11     2273.77     2350.67     85.86 o 
   1   3  11     1657.75     2042.71     76.20 o 
   2   3  11      738.12      825.16     34.74 o 
   3   3  11       74.37       86.87     15.51 o 
   4   3  11      844.04      993.57     42.85 o 
   5   3  11      899.61     1070.84     57.83 o 
   6   3  11      480.04      338.59     40.59 o 
   7   3  11       34.34       -1.73     23.14 o 
  -9   4  11       14.99       27.44     22.15 o 
  -8   4  11       65.67       94.05     25.53 o 
  -7   4  11      428.01      561.19     46.71 o 
  -6   4  11     1016.76     1011.32     49.52 o 
  -5   4  11     1498.10     1404.39     79.01 o 
  -4   4  11        4.09        8.76     10.89 o 
  -3   4  11      585.31      706.55     44.54 o 
  -2   4  11     4395.10     4958.79    226.15 o 
  -1   4  11     1639.50     1740.36     64.59 o 
   0   4  11      133.65      116.16     10.97 o 
   1   4  11     4087.32     4672.72    167.32 o 
   2   4  11     1312.29     1474.59     67.16 o 
   3   4  11      408.27      468.56     29.07 o 
   4   4  11     2965.82     3460.03    148.62 o 
   5   4  11     1144.96     1280.11    103.39 o 
   6   4  11       19.68        3.79     20.86 o 
   7   4  11      129.46      116.35     53.21 o 
  -9   5  11       61.04       83.29     25.73 o 
  -8   5  11      166.13      221.90     34.64 o 
  -7   5  11      148.06      163.28     19.79 o 
  -6   5  11       20.33       14.30     13.03 o 
  -5   5  11      125.78      169.57     28.98 o 
  -4   5  11      405.84      397.56     41.88 o 
  -3   5  11     2150.81     2289.38    164.37 o 
  -2   5  11      116.24      147.70     16.17 o 
  -1   5  11     1311.06     1189.94     46.00 o 
   0   5  11       44.43       47.67      9.13 o 
   1   5  11     5053.39     5241.11    217.69 o 
   2   5  11        4.15        0.97     11.16 o 
   3   5  11     2134.17     2413.86    106.67 o 
   4   5  11       11.05       13.75     11.05 o 
   5   5  11     1613.34     1696.10    124.37 o 
   6   5  11       12.03       17.02     23.06 o 
   7   5  11      522.90      300.18     60.24 o 
  -9   6  11       21.55       21.08     32.13 o 
  -8   6  11      134.27      158.17     30.43 o 
  -7   6  11      578.15      611.90     31.66 o 
  -6   6  11       21.39        9.47     11.24 o 
  -5   6  11      614.23      573.91     51.15 o 
  -4   6  11     1031.36     1016.39    109.71 o 
  -3   6  11      449.98      523.11     29.32 o 
  -2   6  11      153.67      179.02     18.30 o 
  -1   6  11     4781.32     5432.06    194.12 o 
   0   6  11        1.93       -8.52      9.58 o 
   1   6  11      119.60      139.19     17.59 o 
   2   6  11     1535.00     1644.15    125.81 o 
   3   6  11      712.16      796.00     69.54 o 
   4   6  11        1.82       -7.16     10.51 o 
   5   6  11      314.51      312.65     42.00 o 
   6   6  11      719.38      375.48     62.24 o 
   7   6  11      182.97      126.60     58.73 o 
  -8   7  11      273.21      275.30     60.53 o 
  -7   7  11       45.42       46.47     13.21 o 
  -6   7  11      449.84      468.88     24.93 o 
  -5   7  11       65.65       59.85     12.18 o 
  -4   7  11     1252.44     1357.96     62.46 o 
  -3   7  11       86.34      103.73     13.77 o 
  -2   7  11     1463.82     1480.36    103.46 o 
  -1   7  11      599.47      627.61     28.76 o 
   0   7  11        3.31       -0.40      9.25 o 
   1   7  11       75.37       92.97     14.87 o 
   2   7  11      347.16      400.27     27.05 o 
   3   7  11     1080.17     1232.90     68.54 o 
   4   7  11      166.91      169.11     23.19 o 
   5   7  11      328.58      304.70     33.62 o 
   6   7  11       24.31       35.61     25.53 o 
   7   7  11        2.84        4.30     25.19 o 
  -8   8  11      200.91      176.69     34.79 o 
  -7   8  11      109.80      129.98     36.32 o 
  -6   8  11      179.28      219.85     18.17 o 
  -5   8  11       22.67       18.98     10.80 o 
  -4   8  11       20.14       18.67     11.60 o 
  -3   8  11        1.05       -4.40     10.03 o 
  -2   8  11      703.50      675.29     31.34 o 
  -1   8  11       41.95       63.38     12.32 o 
   0   8  11     1067.90     1130.06     66.03 o 
   1   8  11       32.60       41.30     13.99 o 
   2   8  11     1640.70     1757.34    170.48 o 
   3   8  11       86.85      101.74     15.90 o 
   4   8  11      378.68      349.40     28.69 o 
   5   8  11        0.74      -16.62     12.31 o 
   6   8  11      561.54      602.66    124.99 o 
  -7   9  11       55.96       75.56     18.21 o 
  -6   9  11       80.64       99.74     16.11 o 
  -5   9  11       54.47       62.06     12.84 o 
  -4   9  11      649.75      674.08     41.32 o 
  -3   9  11      376.94      444.54     25.78 o 
  -2   9  11        1.86       -5.53      9.99 o 
  -1   9  11       66.22      135.08     31.12 o 
   0   9  11      266.92      303.04     46.68 o 
   1   9  11       48.03       66.03     14.41 o 
   2   9  11       63.88       67.55     16.10 o 
   3   9  11      464.28      539.65     35.50 o 
   4   9  11       22.18        8.86     13.08 o 
   5   9  11      289.86      297.61     34.36 o 
   6   9  11       12.41       18.36     16.43 o 
  -7  10  11       67.39       74.68     18.66 o 
  -6  10  11        5.25       -2.21     12.43 o 
  -5  10  11      112.96      120.40     15.16 o 
  -4  10  11       29.84       54.94     13.87 o 
  -3  10  11      725.33      741.83     43.33 o 
  -2  10  11        5.73      -11.14     11.63 o 
  -1  10  11        5.56        7.11     17.29 o 
   0  10  11      147.43      193.71     92.36 o 
   1  10  11      203.32      248.82     40.16 o 
   2  10  11        2.95        1.81     13.71 o 
   3  10  11       97.46       74.04     15.65 o 
   4  10  11       65.17       63.06     16.09 o 
   5  10  11       99.54      104.79     19.24 o 
  -6  11  11        0.83        9.05     15.00 o 
  -5  11  11      266.82      286.21     28.14 o 
  -4  11  11       53.24       74.49     24.84 o 
  -3  11  11       18.56       24.53     12.76 o 
  -2  11  11       49.16       61.72     16.10 o 
  -1  11  11      226.43      246.20    129.01 o 
   0  11  11       43.06       24.87     18.29 o 
   1  11  11      825.93      984.87     88.35 o 
   2  11  11      360.06      299.70    112.44 o 
   3  11  11       29.19       51.82     18.42 o 
   4  11  11       21.51        5.65     13.75 o 
   5  11  11      512.26      540.08     52.78 o 
  -6  12  11       24.27       15.74     16.72 o 
  -5  12  11      134.09      104.81     20.67 o 
  -4  12  11       61.02       60.62     21.57 o 
  -3  12  11       55.16       28.86     15.92 o 
  -2  12  11        4.02        7.35     17.37 o 
  -1  12  11       80.11       72.97     22.59 o 
   0  12  11      273.56      313.12    144.07 o 
   1  12  11       22.40       29.64     20.93 o 
   2  12  11      253.68      264.69     77.30 o 
   3  12  11        0.48      -11.65     15.76 o 
   4  12  11       33.32       34.75     15.94 o 
  -5  13  11       62.56       42.24     19.11 o 
  -4  13  11       61.41       40.94     21.97 o 
  -3  13  11       27.46       19.02     15.21 o 
  -2  13  11      213.89      175.42     28.11 o 
  -1  13  11        7.54      -27.78     21.58 o 
   0  13  11       56.90       27.67     30.62 o 
   1  13  11        7.03        4.75     34.13 o 
   2  13  11      105.19       76.46     44.68 o 
   3  13  11        1.60      -10.31     24.11 o 
  -4  14  11      156.11       61.24     31.12 o 
  -3  14  11       72.61       56.22     33.13 o 
  -2  14  11       67.00       56.73     31.12 o 
  -1  14  11       11.02       16.29     22.35 o 
   0  14  11       57.16       45.13     23.86 o 
   1  14  11       48.44       69.22     24.82 o 
   2  14  11      154.42      155.50    121.48 o 
  -1  15  11       93.78       60.29     25.60 o 
   0  15  11       47.61       34.13     34.13 o 
  -8   0  12      277.34      225.89     49.19 o 
  -6   0  12     1159.40     1117.39     99.39 o 
  -4   0  12      345.63      377.48     44.17 o 
  -2   0  12      473.66      289.83     21.26 o 
   0   0  12     6430.32     6862.10    344.98 o 
   2   0  12     5642.04     6140.24    310.14 o 
   4   0  12     4616.27     5233.82    267.87 o 
   6   0  12     1071.77     1184.66    108.43 o 
  -9   1  12       31.12       40.44     24.82 o 
  -8   1  12        1.75       10.11     36.64 o 
  -7   1  12      183.29      276.90     36.14 o 
  -6   1  12      549.78      620.86     48.69 o 
  -5   1  12      828.69      729.27    114.95 o 
  -4   1  12     1162.99     1324.61     74.44 o 
  -3   1  12      275.07      289.29     26.37 o 
  -2   1  12      660.16      528.59     26.81 o 
  -1   1  12     2244.25     2361.84     86.17 o 
   0   1  12     1341.91     1510.53     57.65 o 
   1   1  12     2654.94     3010.36    110.28 o 
   2   1  12     2104.06     2241.24     83.89 o 
   3   1  12      368.67      448.34     22.98 o 
   4   1  12     1118.62     1238.88     60.18 o 
   5   1  12      940.91      976.84     91.36 o 
   6   1  12      217.74      218.51     35.01 o 
   7   1  12      371.11      283.08     40.46 o 
  -9   2  12       84.07       98.23     36.64 o 
  -8   2  12      121.30      158.36     32.63 o 
  -7   2  12      876.87      896.26     60.29 o 
  -6   2  12       28.51       11.04     18.29 o 
  -5   2  12     1263.65     1304.20    106.70 o 
  -4   2  12       46.46       76.64     13.03 o 
  -3   2  12      816.10      899.48     82.60 o 
  -2   2  12       58.87       46.30      7.85 o 
  -1   2  12     1000.47      931.51     39.13 o 
   0   2  12     1918.48     2123.39     78.70 o 
   1   2  12     6547.00     7604.75    270.02 o 
   2   2  12      250.91      326.02     19.73 o 
   3   2  12     1185.97     1339.82     63.08 o 
   4   2  12      896.70      967.99     49.57 o 
   5   2  12      844.95      941.90     49.80 o 
   6   2  12       44.87       45.88     24.42 o 
   7   2  12      325.99      228.93     42.17 o 
  -9   3  12      110.33      137.51     29.62 o 
  -8   3  12      151.44      185.90     30.50 o 
  -7   3  12      770.60      885.30     61.40 o 
  -6   3  12       10.53        1.43     24.09 o 
  -5   3  12      726.52      702.97     41.50 o 
  -4   3  12     1850.41     2010.75    306.00 o 
  -3   3  12      967.90     1010.67    164.77 o 
  -2   3  12      174.06      231.23     30.21 o 
  -1   3  12     4610.72     4595.68    172.01 o 
   0   3  12      695.11      697.17     29.54 o 
   1   3  12     2599.15     2882.43    105.88 o 
   2   3  12      332.39      366.83     25.69 o 
   3   3  12     4170.87     4619.65    194.97 o 
   4   3  12      120.52      139.88     26.43 o 
   5   3  12     1056.64     1064.21     67.45 o 
   6   3  12      227.31      136.02     29.45 o 
   7   3  12      962.75      843.32     89.35 o 
  -9   4  12       10.52       -0.59     20.55 o 
  -8   4  12      290.24      376.32     59.73 o 
  -7   4  12      922.54      938.85     61.71 o 
  -6   4  12      850.67      842.17    103.20 o 
  -5   4  12        2.81      -13.46      8.97 o 
  -4   4  12     1657.34     1723.51    193.63 o 
  -3   4  12     2165.29     2158.27    283.78 o 
  -2   4  12     1141.49     1363.22     61.05 o 
  -1   4  12      649.15      655.02     27.66 o 
   0   4  12       56.90       65.14      9.87 o 
   1   4  12       55.94       77.41     13.77 o 
   2   4  12     3013.10     3339.82    169.59 o 
   3   4  12     1030.86     1184.72     62.69 o 
   4   4  12       87.18       99.00     19.47 o 
   5   4  12      187.72      252.18     48.32 o 
   6   4  12      425.82      328.29     59.23 o 
   7   4  12       71.22       83.67     29.08 o 
  -9   5  12       32.27       35.30     23.77 o 
  -8   5  12      819.17      872.46     59.96 o 
  -7   5  12      113.21      111.73     25.13 o 
  -6   5  12      549.53      564.11     29.22 o 
  -5   5  12        1.14       -6.78      9.67 o 
  -4   5  12     1485.50     1421.68    235.43 o 
  -3   5  12       45.30       58.48     13.89 o 
  -2   5  12     1511.98     1749.81     77.07 o 
  -1   5  12      946.48      825.95     67.04 o 
   0   5  12     1011.86     1003.28     40.23 o 
   1   5  12       20.51       36.36     12.49 o 
   2   5  12     1661.70     1872.60     94.47 o 
   3   5  12       54.62       69.10     16.73 o 
   4   5  12      647.98      674.23     47.55 o 
   5   5  12        2.31      -10.28     15.51 o 
   6   5  12      226.31      160.22     31.58 o 
   7   5  12        2.78      -11.35     24.11 o 
  -8   6  12       39.06       56.00     19.44 o 
  -7   6  12       37.06       44.19     13.78 o 
  -6   6  12     1380.84     1417.59    107.09 o 
  -5   6  12      326.33      364.31     43.18 o 
  -4   6  12        7.61        9.83     12.40 o 
  -3   6  12      489.64      479.97     45.41 o 
  -2   6  12     1482.88     1439.47    176.81 o 
  -1   6  12      106.38      116.05     15.37 o 
   0   6  12      824.62      804.82     39.47 o 
   1   6  12     1316.51     1432.49     72.61 o 
   2   6  12      427.27      469.92     39.77 o 
   3   6  12      260.06      324.61     40.07 o 
   4   6  12      296.71      331.81     31.88 o 
   5   6  12      250.14      223.98     34.63 o 
   6   6  12      243.68      137.18     31.58 o 
   7   6  12       17.24      -12.83     22.68 o 
  -8   7  12       68.76       94.61     26.53 o 
  -7   7  12       65.81       57.83     14.88 o 
  -6   7  12      105.14      123.42     14.84 o 
  -5   7  12       75.84       77.67     12.90 o 
  -4   7  12      519.27      497.23     26.56 o 
  -3   7  12      564.36      523.10     33.91 o 
  -2   7  12      212.16      294.33     28.55 o 
  -1   7  12      847.11      961.85     54.92 o 
   0   7  12      111.50      139.34     21.57 o 
   1   7  12      715.13      723.71     48.07 o 
   2   7  12       77.02       83.18     16.23 o 
   3   7  12     1135.54     1303.13     95.84 o 
   4   7  12       18.07        1.73     12.64 o 
   5   7  12      655.23      671.68     85.20 o 
   6   7  12      107.73       89.99     30.16 o 
  -8   8  12        5.22        2.66     15.79 o 
  -7   8  12      287.44      281.62     31.59 o 
  -6   8  12        4.54       -4.44     10.32 o 
  -5   8  12      741.48      716.21     34.60 o 
  -4   8  12      129.65      140.92     20.10 o 
  -3   8  12     1098.47     1260.53     52.17 o 
  -2   8  12       64.71       64.41     12.56 o 
  -1   8  12      216.11      242.44     83.33 o 
   0   8  12        0.46       -1.63     15.15 o 
   1   8  12     1722.86     1743.34     99.74 o 
   2   8  12      186.76      203.67     22.07 o 
   3   8  12      199.14      242.42     57.14 o 
   4   8  12       69.84       52.75     15.25 o 
   5   8  12      142.19      160.33     20.35 o 
   6   8  12       14.97       -1.76     24.48 o 
  -7   9  12       17.87       21.43     16.19 o 
  -6   9  12        2.69       10.00     11.13 o 
  -5   9  12      167.67      210.12     23.92 o 
  -4   9  12      549.24      540.20     37.82 o 
  -3   9  12      128.98      172.51     18.02 o 
  -2   9  12      328.68      358.00     35.50 o 
  -1   9  12      635.82      745.30     69.27 o 
   0   9  12      403.34      394.78     52.21 o 
   1   9  12     1289.06     1389.58    165.65 o 
   2   9  12        8.18       14.40     14.46 o 
   3   9  12       94.38      121.36     21.25 o 
   4   9  12      641.95      697.60     42.01 o 
   5   9  12      187.32      215.26     23.53 o 
   6   9  12        3.58       -4.02     34.13 o 
  -7  10  12        0.27      -21.47     14.31 o 
  -6  10  12        2.77       -4.71     12.86 o 
  -5  10  12      133.15      164.31     17.10 o 
  -4  10  12       84.78      118.06     16.75 o 
  -3  10  12       26.52       44.25     13.48 o 
  -2  10  12      166.28      142.44     19.41 o 
  -1  10  12        5.68      -18.99     16.13 o 
   0  10  12      238.53      261.42     54.21 o 
   1  10  12       12.70       42.25     20.58 o 
   2  10  12     1238.53     1612.34    134.53 o 
   3  10  12       79.24       78.08     19.75 o 
   4  10  12      124.27      140.36     20.08 o 
   5  10  12        9.04       -0.41     15.30 o 
  -6  11  12       39.00       48.75     16.12 o 
  -5  11  12       37.09       34.52     15.18 o 
  -4  11  12      454.26      458.66     27.42 o 
  -3  11  12      152.33      138.26     20.38 o 
  -2  11  12      256.14      254.84    105.41 o 
  -1  11  12      106.78      101.08     52.21 o 
   0  11  12      104.38      132.12     28.11 o 
   1  11  12        2.23        6.38     23.09 o 
   2  11  12      159.26      160.86     31.62 o 
   3  11  12       52.45       59.29     22.49 o 
   4  11  12       89.56      106.35     23.43 o 
  -5  12  12      120.07      162.41     20.90 o 
  -4  12  12       11.83       19.70     14.02 o 
  -3  12  12      102.95      102.66     19.40 o 
  -2  12  12      104.53       96.21     24.36 o 
  -1  12  12       44.55       63.55     42.17 o 
   0  12  12      248.35      240.20     89.85 o 
   1  12  12       85.70       59.50     31.12 o 
   2  12  12      167.27      195.26     85.84 o 
   3  12  12        1.19       -9.78     24.48 o 
   4  12  12        3.09       -9.51     18.58 o 
  -4  13  12        2.67      -20.23     19.13 o 
  -3  13  12       33.95       32.86     21.16 o 
  -2  13  12        7.56      -15.22     19.44 o 
  -1  13  12       61.66       85.32     32.63 o 
   0  13  12       13.85       20.80     22.29 o 
   1  13  12      220.46      230.08    106.42 o 
   2  13  12       41.92       45.51     46.18 o 
   3  13  12       29.52        3.81     27.11 o 
  -3  14  12       67.66       68.27     37.15 o 
  -2  14  12       12.82        5.54     21.87 o 
  -1  14  12        0.91      -14.00     20.93 o 
   0  14  12       39.68       40.39     24.01 o 
   1  14  12       70.86       50.00     38.65 o 
  -9   0  13      201.57      310.22     58.23 o 
  -7   0  13      171.80      238.94     48.19 o 
  -5   0  13     1429.64     1492.87    120.47 o 
  -3   0  13     1668.05     1531.00    131.02 o 
  -1   0  13      682.03      604.14     50.70 o 
   1   0  13     3403.19     3673.33    189.14 o 
   3   0  13     3311.73     3638.43    188.73 o 
   5   0  13      553.31      591.33     66.26 o 
   7   0  13      372.71      256.01     57.23 o 
  -9   1  13       81.89      114.23     30.43 o 
  -8   1  13      140.87      193.46     33.34 o 
  -7   1  13      737.86      840.64     73.29 o 
  -6   1  13      139.95      127.64     26.24 o 
  -5   1  13      289.83      254.99     29.08 o 
  -4   1  13      105.94       88.41     20.58 o 
  -3   1  13     1951.94     1893.25     80.94 o 
  -2   1  13      405.38      298.10     15.96 o 
  -1   1  13      106.50      116.00     11.29 o 
   0   1  13     2486.21     2806.34    102.96 o 
   1   1  13     1101.18     1237.24     49.38 o 
   2   1  13     1419.98     1498.14     58.79 o 
   3   1  13     2233.63     2570.57     96.61 o 
   4   1  13      147.01      179.45     21.65 o 
   5   1  13        5.51       -6.96     19.84 o 
   6   1  13      286.39      267.10     38.31 o 
   7   1  13      721.47      768.51     59.27 o 
  -9   2  13        9.98        1.98     22.35 o 
  -8   2  13      198.40      237.16     34.44 o 
  -7   2  13     1170.45     1089.63     69.71 o 
  -6   2  13        3.04      -11.69     18.01 o 
  -5   2  13        1.61      -20.98     13.99 o 
  -4   2  13     1499.99     1426.57    171.57 o 
  -3   2  13        3.16       14.59      9.82 o 
  -2   2  13     1089.58      952.98     44.17 o 
  -1   2  13     1617.04     1716.35     64.52 o 
   0   2  13     1941.14     2046.54     76.36 o 
   1   2  13      349.46      404.92     21.40 o 
   2   2  13     2094.10     2341.62     88.01 o 
   3   2  13       31.37       16.52     18.11 o 
   4   2  13     1935.07     2031.30     92.46 o 
   5   2  13      230.34      295.09     51.81 o 
   6   2  13      286.95      213.79     58.73 o 
   7   2  13        2.98       41.20     29.79 o 
  -9   3  13        1.91      -30.39     20.26 o 
  -8   3  13      602.67      730.30     57.06 o 
  -7   3  13        8.24        5.16     20.86 o 
  -6   3  13      396.99      456.68     54.72 o 
  -5   3  13        6.78       -3.31      8.89 o 
  -4   3  13     1555.15     1692.13    152.28 o 
  -3   3  13      107.03      107.06     17.12 o 
  -2   3  13     3500.31     3587.11    149.50 o 
  -1   3  13        1.34       -4.67      7.25 o 
   0   3  13     1060.19      981.88     39.85 o 
   1   3  13     2637.92     2902.43    106.85 o 
   2   3  13     1783.36     2094.37     93.08 o 
   3   3  13      361.19      376.09     30.38 o 
   4   3  13     2171.50     2304.87    103.90 o 
   5   3  13      602.50      644.71     47.50 o 
   6   3  13      294.00      241.95     53.21 o 
   7   3  13        2.24        1.52     26.24 o 
  -9   4  13       13.45       21.28     23.06 o 
  -8   4  13       19.50       12.92     21.97 o 
  -7   4  13      199.06      210.66     31.58 o 
  -6   4  13       12.08       25.26     35.64 o 
  -5   4  13       11.86        0.51     10.28 o 
  -4   4  13      361.47      367.62     42.08 o 
  -3   4  13      500.39      580.24     31.39 o 
  -2   4  13      244.96      304.41     22.15 o 
  -1   4  13      505.08      469.99     26.20 o 
   0   4  13      618.95      556.07     25.53 o 
   1   4  13     1978.13     2154.69     94.41 o 
   2   4  13      479.61      604.08     33.88 o 
   3   4  13      895.74      965.95     49.51 o 
   4   4  13      844.31      882.88     47.62 o 
   5   4  13       76.86       67.84     19.41 o 
   6   4  13        2.37        1.06     17.01 o 
   7   4  13       54.13       37.76     27.44 o 
  -8   5  13       17.82       12.05     22.72 o 
  -7   5  13      147.32      199.28     45.68 o 
  -6   5  13      687.13      710.41     61.59 o 
  -5   5  13        5.25       -7.74     12.36 o 
  -4   5  13       26.03       40.60     14.54 o 
  -3   5  13      889.69      887.42    125.19 o 
  -2   5  13      296.07      360.60     36.64 o 
  -1   5  13     3235.70     3328.90    139.27 o 
   0   5  13        1.13       -4.54      8.05 o 
   1   5  13     3362.87     3454.53    146.74 o 
   2   5  13       27.54       28.85     15.79 o 
   3   5  13     1223.10     1276.71     81.00 o 
   4   5  13        3.34       -6.10     15.26 o 
   5   5  13     1426.55     1393.91    227.39 o 
   6   5  13        0.46       -0.63     18.63 o 
  -8   6  13       23.55       14.56     18.33 o 
  -7   6  13      507.66      532.64     46.60 o 
  -6   6  13       64.60       63.32     21.88 o 
  -5   6  13      325.35      408.78     48.47 o 
  -4   6  13      156.63      228.90     31.47 o 
  -3   6  13      362.35      372.30     35.30 o 
  -2   6  13       26.21       34.79     13.29 o 
  -1   6  13     1994.59     1859.53    181.92 o 
   0   6  13       12.28       17.80     19.58 o 
   1   6  13       44.36       23.18     13.49 o 
   2   6  13     1256.80     1306.86     62.17 o 
   3   6  13     1406.31     1598.81     75.46 o 
   4   6  13      235.71      248.44     39.39 o 
   5   6  13       66.21       65.10     20.87 o 
   6   6  13       30.42       -2.71     19.06 o 
  -8   7  13      138.82      176.14     32.15 o 
  -7   7  13        1.25      -16.77     12.42 o 
  -6   7  13      252.84      292.89     21.71 o 
  -5   7  13      165.13      240.31     51.73 o 
  -4   7  13       22.09       20.62     12.41 o 
  -3   7  13       78.48      105.20     16.60 o 
  -2   7  13     1311.29     1336.78     97.81 o 
  -1   7  13      813.57      924.63     45.36 o 
   0   7  13      973.20     1014.18     60.44 o 
   1   7  13      392.09      440.11     27.44 o 
   2   7  13      496.86      582.24     34.35 o 
   3   7  13      930.75      967.86     75.95 o 
   4   7  13      871.26      791.62    148.08 o 
   5   7  13       25.99       24.50     19.01 o 
   6   7  13      203.18       90.36     31.24 o 
  -7   8  13        1.76      -10.14     12.49 o 
  -6   8  13       70.90       91.69     16.00 o 
  -5   8  13       28.40       27.69     15.67 o 
  -4   8  13      313.69      408.25     26.40 o 
  -3   8  13        7.58       -6.31     11.72 o 
  -2   8  13      630.36      662.71     32.05 o 
  -1   8  13       63.44       55.47     19.84 o 
   0   8  13     1204.39     1157.60    124.49 o 
   1   8  13      358.00      398.47     53.21 o 
   2   8  13      114.35      124.76     19.64 o 
   3   8  13       54.70       37.48     17.39 o 
   4   8  13      344.33      329.89     33.91 o 
   5   8  13       79.75       72.74     16.20 o 
   6   8  13      103.98       77.54     29.71 o 
  -7   9  13        9.75        5.56     15.53 o 
  -6   9  13       67.94       68.50     14.33 o 
  -5   9  13       89.68      101.30     16.60 o 
  -4   9  13      180.99      229.66     20.60 o 
  -3   9  13        0.83      -10.88     11.50 o 
  -2   9  13      604.18      586.61     51.18 o 
  -1   9  13        7.62       -1.61     17.58 o 
   0   9  13      175.75      218.32     77.81 o 
   1   9  13      455.59      453.40     49.19 o 
   2   9  13      432.63      464.06     71.28 o 
   3   9  13      181.95      209.00     25.87 o 
   4   9  13      191.27      229.95     28.33 o 
   5   9  13      254.24      245.56     30.93 o 
  -7  10  13      108.01       92.55     24.12 o 
  -6  10  13       80.07       91.65     18.05 o 
  -5  10  13      407.20      425.60     34.78 o 
  -4  10  13      142.22      168.92     19.04 o 
  -3  10  13      684.55      752.75     38.98 o 
  -2  10  13       28.41       32.94     19.46 o 
  -1  10  13       56.01       43.07     20.26 o 
   0  10  13       69.29       85.71     40.16 o 
   1  10  13      509.02      732.88     73.29 o 
   2  10  13      143.30      192.99     72.79 o 
   3  10  13      351.99      318.24    130.51 o 
   4  10  13        0.55      -24.30     17.12 o 
   5  10  13      318.60      398.19     74.39 o 
  -6  11  13       11.11       13.37     15.10 o 
  -5  11  13       62.62       62.93     14.99 o 
  -4  11  13       35.88       36.57     15.51 o 
  -3  11  13      621.03      636.65     38.34 o 
  -2  11  13        6.00       13.41     19.87 o 
  -1  11  13      100.10      106.13     75.80 o 
   0  11  13      124.69      135.20     41.16 o 
   1  11  13      696.11      973.83     90.36 o 
   2  11  13       72.80      114.75     36.14 o 
   3  11  13        2.42      -26.92     22.58 o 
   4  11  13       63.02       90.02     23.09 o 
  -5  12  13      104.23       94.98     19.26 o 
  -4  12  13       28.11       36.89     17.80 o 
  -3  12  13        2.01      -14.40     19.54 o 
  -2  12  13       60.22       77.39     40.66 o 
  -1  12  13       85.72       52.69     23.30 o 
   0  12  13       63.41       57.46     32.13 o 
   1  12  13       26.41       48.32     28.61 o 
   2  12  13      182.62      155.73     71.78 o 
   3  12  13      102.82       73.17     55.22 o 
  -4  13  13      222.90      148.50     43.17 o 
  -3  13  13       65.43       70.43     25.01 o 
  -2  13  13       19.24       16.11     21.87 o 
  -1  13  13       94.84       69.35     26.10 o 
   0  13  13       83.55       62.60     64.25 o 
   1  13  13        7.84       12.71     23.00 o 
   2  13  13       14.98      -13.05     23.43 o 
  -2  14  13      167.51      133.56     51.70 o 
  -1  14  13        2.49        8.67     22.68 o 
   0  14  13       91.74       71.83     79.81 o 
  -8   0  14      173.62      193.76     47.19 o 
  -6   0  14      506.66      450.77     59.23 o 
  -4   0  14      180.07      228.90     35.14 o 
  -2   0  14     4572.03     3861.80    196.29 o 
   0   0  14     2983.46     3093.08    160.76 o 
   2   0  14     3575.77     3762.92    194.45 o 
   4   0  14     2714.06     2647.41    206.81 o 
   6   0  14      478.65      437.72     68.27 o 
  -9   1  14        1.74       -6.53     22.72 o 
  -8   1  14      401.90      429.92     45.37 o 
  -7   1  14      127.83      149.18     29.41 o 
  -6   1  14       48.19       70.58     31.62 o 
  -5   1  14        4.94      -14.45     15.25 o 
  -4   1  14     1180.51     1156.28     67.06 o 
  -3   1  14      357.02      335.10     21.20 o 
  -2   1  14     1000.86      896.67     36.95 o 
  -1   1  14      769.62      786.67     45.07 o 
   0   1  14     2743.35     2907.13    107.00 o 
   1   1  14      528.83      525.79     25.55 o 
   2   1  14     1344.20     1503.59     59.27 o 
   3   1  14      524.88      542.05     32.34 o 
   4   1  14      720.57      750.44     41.45 o 
   5   1  14      175.86      139.49     31.12 o 
   6   1  14      209.54      191.68     35.80 o 
   7   1  14       95.61       48.48     30.12 o 
  -9   2  14      100.60       82.60     42.17 o 
  -8   2  14       45.51       67.26     25.01 o 
  -7   2  14       15.97       -2.01     21.16 o 
  -6   2  14      234.99      257.74     32.73 o 
  -5   2  14      106.49      146.75     38.65 o 
  -4   2  14       20.36       12.28     15.57 o 
  -3   2  14      834.22      648.32     33.18 o 
  -2   2  14     2222.84     2107.39     97.28 o 
  -1   2  14     1699.26     1782.26     67.19 o 
   0   2  14     1120.88     1118.39     45.03 o 
   1   2  14     2150.08     2351.57     88.32 o 
   2   2  14        4.52        4.73      9.77 o 
   3   2  14     1912.60     1889.71     86.11 o 
   4   2  14     1160.83     1119.72     68.94 o 
   5   2  14      105.05       99.42     27.58 o 
   6   2  14       39.51       30.73     25.19 o 
   7   2  14      231.63      188.87     38.15 o 
  -9   3  14        2.96      -31.95     21.30 o 
  -8   3  14        9.63        1.20     25.10 o 
  -7   3  14      577.78      608.24     50.13 o 
  -6   3  14      172.40      144.06     26.72 o 
  -5   3  14       43.06       27.28     18.72 o 
  -4   3  14      140.94      180.34     30.85 o 
  -3   3  14      794.55      764.09     38.14 o 
  -2   3  14       70.34       78.62     18.15 o 
  -1   3  14     2988.42     2979.53    108.80 o 
   0   3  14       30.06       25.08     10.17 o 
   1   3  14       30.59       47.61     15.07 o 
   2   3  14      532.20      609.24     34.71 o 
   3   3  14     3697.62     3809.44    163.62 o 
   4   3  14        1.68      -13.86     14.07 o 
   5   3  14       43.29       77.86     19.96 o 
   6   3  14       15.92       -7.89     23.00 o 
  -8   4  14       94.18      106.93     28.59 o 
  -7   4  14      216.66      239.71     51.70 o 
  -6   4  14        7.13       -9.54     26.60 o 
  -5   4  14      874.78      905.75     92.48 o 
  -4   4  14       73.04       77.27     15.29 o 
  -3   4  14       51.32       66.86     15.48 o 
  -2   4  14      849.54      759.30     43.94 o 
  -1   4  14     2055.61     2043.50     88.41 o 
   0   4  14      268.73      300.96     25.87 o 
   1   4  14      489.54      493.86     29.29 o 
   2   4  14      114.76      157.92     19.74 o 
   3   4  14      773.24      907.83     47.58 o 
   4   4  14      398.53      385.70     39.80 o 
   5   4  14      400.97      474.96     88.35 o 
   6   4  14       52.21       48.14     29.57 o 
  -8   5  14      135.91       92.71     27.97 o 
  -7   5  14       22.54        3.16     20.72 o 
  -6   5  14      662.29      689.29    201.79 o 
  -5   5  14      154.09      174.67     25.08 o 
  -4   5  14       81.93      102.37     17.67 o 
  -3   5  14        0.57       -0.80     12.49 o 
  -2   5  14      811.74      820.46     65.96 o 
  -1   5  14      715.01      762.22     38.37 o 
   0   5  14     5792.45     5790.96    238.80 o 
   1   5  14      484.93      518.34     30.81 o 
   2   5  14      360.44      432.31     29.05 o 
   3   5  14      146.99      146.13     21.02 o 
   4   5  14     1103.38     1125.56     95.80 o 
   5   5  14       16.97        1.01     16.68 o 
   6   5  14      339.55      361.67     79.31 o 
  -8   6  14        9.60       18.57     17.73 o 
  -7   6  14       46.41       30.98     21.46 o 
  -6   6  14      155.61      169.96     18.91 o 
  -5   6  14      353.25      399.40     57.07 o 
  -4   6  14      562.44      566.18     66.27 o 
  -3   6  14        3.61       -3.73     12.55 o 
  -2   6  14      838.10      977.51     61.37 o 
  -1   6  14      169.52      233.78     20.65 o 
   0   6  14      909.45      893.73     54.85 o 
   1   6  14        2.26        6.36     12.73 o 
   2   6  14       16.43        2.90     14.07 o 
   3   6  14      139.43      177.86     23.29 o 
   4   6  14      179.08      194.69     25.67 o 
   5   6  14      129.30      116.93     23.51 o 
   6   6  14      250.86      211.27     51.93 o 
  -8   7  14      131.04      172.75     32.29 o 
  -7   7  14        3.36      -11.11     16.17 o 
  -6   7  14      234.32      224.72     19.14 o 
  -5   7  14      164.20      208.29     23.14 o 
  -4   7  14      636.83      592.80     47.69 o 
  -3   7  14      227.77      277.30     44.06 o 
  -2   7  14      167.35      224.28     24.92 o 
  -1   7  14        9.60       -6.11     16.28 o 
   0   7  14      321.91      434.32     71.78 o 
   1   7  14     3212.49     3330.17    336.82 o 
   2   7  14      367.20      431.38     65.47 o 
   3   7  14      226.01      274.90     38.85 o 
   4   7  14      320.12      314.13     31.62 o 
   5   7  14      559.62      547.70    159.63 o 
   6   7  14      105.77       67.74     24.24 o 
  -7   8  14      298.45      299.56     42.89 o 
  -6   8  14      128.29      119.55     16.56 o 
  -5   8  14      624.48      694.47     41.81 o 
  -4   8  14       56.67       45.12     14.73 o 
  -3   8  14      153.96      184.53     18.86 o 
  -2   8  14        6.77        7.81     12.06 o 
  -1   8  14      951.84      951.35    203.80 o 
   0   8  14        6.91       -6.09     16.58 o 
   1   8  14      247.73      338.30     45.18 o 
   2   8  14        0.75      -10.08     13.83 o 
   3   8  14      119.29      131.02     25.20 o 
   4   8  14        3.91       -0.55     16.89 o 
   5   8  14      338.13      342.39     51.10 o 
  -7   9  14        8.56       -4.11     14.00 o 
  -6   9  14      112.93      119.87     16.32 o 
  -5   9  14       34.58       53.54     15.86 o 
  -4   9  14       58.24       63.28     17.68 o 
  -3   9  14      503.02      514.21     32.40 o 
  -2   9  14       95.64      164.65     81.82 o 
  -1   9  14      322.51      349.56     87.85 o 
   0   9  14      393.43      410.14     59.23 o 
   1   9  14      230.53      269.35     55.72 o 
   2   9  14       40.66       45.06     24.01 o 
   3   9  14        4.04      -23.18     15.46 o 
   4   9  14      122.20      154.13     25.23 o 
   5   9  14      154.47      175.58     29.42 o 
  -6  10  14       18.06       33.65     13.77 o 
  -5  10  14       71.92       64.80     16.59 o 
  -4  10  14      125.68      140.39     18.37 o 
  -3  10  14        0.55        4.76     15.74 o 
  -2  10  14       96.30      112.62     42.17 o 
  -1  10  14        0.42       -0.90     20.00 o 
   0  10  14      191.25      204.83     73.79 o 
   1  10  14       32.60       43.67     23.43 o 
   2  10  14      270.70      321.64    133.53 o 
   3  10  14       41.94       52.28     51.70 o 
   4  10  14       56.23       73.42     22.69 o 
  -6  11  14      193.86      206.30     34.29 o 
  -5  11  14        1.88       -4.48     14.62 o 
  -4  11  14      267.57      325.37     38.55 o 
  -3  11  14       31.40       34.15     22.42 o 
  -2  11  14      152.01      132.38     27.01 o 
  -1  11  14        6.98        6.22     21.23 o 
   0  11  14      335.72      294.86     81.32 o 
   1  11  14        0.64        7.53     22.01 o 
   2  11  14      288.40      315.96    120.98 o 
   3  11  14       16.39       48.69     27.69 o 
  -5  12  14       80.92       80.32     26.27 o 
  -4  12  14       56.64       49.26     19.64 o 
  -3  12  14      228.61      273.64    100.39 o 
  -2  12  14      291.71      320.60    161.13 o 
  -1  12  14      255.95      288.72    142.06 o 
   0  12  14       78.82       80.36     55.72 o 
   1  12  14      264.89      247.91     94.37 o 
   2  12  14      156.20      178.19    146.07 o 
   3  12  14      539.65      791.11     87.34 o 
  -3  13  14      161.94      149.63     48.19 o 
  -2  13  14       11.32        8.60     23.39 o 
  -1  13  14       13.26       12.84     23.14 o 
   0  13  14        3.99       -6.26     22.29 o 
   1  13  14      343.50      310.17    181.71 o 
  -9   0  15       30.62      -20.08     30.12 o 
  -7   0  15       13.42        7.03     30.12 o 
  -5   0  15      328.11      402.58     52.21 o 
  -3   0  15     1400.62     1375.41    108.43 o 
  -1   0  15     2105.36     2155.32    114.27 o 
   1   0  15       41.53       80.77     18.01 o 
   3   0  15     3946.32     3786.21    197.26 o 
   5   0  15       10.02       -8.03     33.13 o 
  -9   1  15        2.44      -16.47     29.62 o 
  -8   1  15      163.08      131.48     32.63 o 
  -7   1  15        1.49       -8.12     19.84 o 
  -6   1  15      117.73      104.64     43.17 o 
  -5   1  15      634.30      524.73     60.74 o 
  -4   1  15       36.93       33.61     16.28 o 
  -3   1  15        5.30       -1.37     13.43 o 
  -2   1  15     1931.97     1725.80     75.54 o 
  -1   1  15     4584.75     4527.79    162.68 o 
   0   1  15        5.85       -4.70      8.90 o 
   1   1  15        5.58       -2.67      9.64 o 
   2   1  15      455.32      508.19     25.75 o 
   3   1  15     1650.03     1589.56     74.11 o 
   4   1  15       59.65       15.40     21.64 o 
   5   1  15       39.87       53.66     38.15 o 
   6   1  15        6.77        3.25     26.56 o 
  -8   2  15       50.23       43.05     26.15 o 
  -7   2  15       44.87       13.91     22.68 o 
  -6   2  15      186.79      169.08     29.30 o 
  -5   2  15       26.71       13.21     18.09 o 
  -4   2  15      411.13      407.03     33.27 o 
  -3   2  15      181.58      183.35     19.55 o 
  -2   2  15      906.51      842.05     40.73 o 
  -1   2  15     1090.18     1166.42     46.59 o 
   0   2  15     2714.69     2800.73    103.66 o 
   1   2  15       10.95       21.46     10.54 o 
   2   2  15      352.78      360.32     28.24 o 
   3   2  15      144.18      145.59     20.67 o 
   4   2  15      756.13      748.93     42.24 o 
   5   2  15       85.42       87.44     28.29 o 
   6   2  15      342.46      304.20     61.24 o 
  -8   3  15       69.22       81.00     34.13 o 
  -7   3  15       10.31      -18.73     20.72 o 
  -6   3  15      439.17      543.01     46.45 o 
  -5   3  15        3.27       -8.01     16.58 o 
  -4   3  15      643.54      603.72     89.60 o 
  -3   3  15        0.23       22.18     17.06 o 
  -2   3  15      276.80      341.47     23.35 o 
  -1   3  15      283.15      335.40     23.89 o 
   0   3  15     1247.03     1329.87     52.94 o 
   1   3  15      587.56      557.38     27.44 o 
   2   3  15     1293.87     1434.53     67.49 o 
   3   3  15        0.26      -12.99     12.89 o 
   4   3  15      137.24      105.24     20.46 o 
   5   3  15        7.85        1.51     16.22 o 
   6   3  15      216.60      149.58     41.16 o 
  -8   4  15       17.42       32.40     25.19 o 
  -7   4  15        4.22      -12.31     20.22 o 
  -6   4  15      492.78      490.43     47.69 o 
  -5   4  15        6.42       12.81     18.56 o 
  -4   4  15      444.18      444.62     51.85 o 
  -3   4  15     1366.89     1268.93    170.86 o 
  -2   4  15      206.97      289.00     22.28 o 
  -1   4  15      490.18      494.09     28.00 o 
   0   4  15     1312.65     1304.15     52.05 o 
   1   4  15      852.94      933.80     46.89 o 
   2   4  15      589.05      606.19     34.93 o 
   3   4  15      119.85      131.94     20.90 o 
   4   4  15       59.70       45.84     18.24 o 
   5   4  15      388.50      480.43    105.41 o 
   6   4  15      393.31      209.83     54.21 o 
  -8   5  15       68.60       59.35     26.72 o 
  -7   5  15       28.08       22.47     22.91 o 
  -6   5  15      158.37      128.86     35.64 o 
  -5   5  15      402.38      397.85     48.44 o 
  -4   5  15        0.66      -13.85     12.83 o 
  -3   5  15      514.38      561.79     77.24 o 
  -2   5  15       36.23       31.11     12.97 o 
  -1   5  15      212.38      293.06     30.74 o 
   0   5  15       25.67       13.60     16.99 o 
   1   5  15       87.75      101.44     17.37 o 
   2   5  15       67.65       51.62     16.17 o 
   3   5  15      423.43      471.19     34.23 o 
   4   5  15       42.64       44.82     19.11 o 
   5   5  15      177.87      183.50     25.76 o 
   6   5  15        4.60      -14.08     19.49 o 
  -8   6  15       89.96      108.02     28.43 o 
  -7   6  15      162.91      166.07     30.39 o 
  -6   6  15        5.21       -2.01     21.08 o 
  -5   6  15     1323.76     1397.86    181.88 o 
  -4   6  15        2.73      -20.75     13.83 o 
  -3   6  15      290.20      374.17     44.08 o 
  -2   6  15        4.51       17.93     13.81 o 
  -1   6  15     1795.23     1760.96     78.31 o 
   0   6  15      357.97      380.91     83.83 o 
   1   6  15     1430.58     1589.21    127.00 o 
   2   6  15       34.22       33.07     15.80 o 
   3   6  15      673.98      666.99     39.93 o 
   4   6  15       96.68       95.17     22.38 o 
   5   6  15      340.05      319.79     45.80 o 
  -7   7  15       50.62       54.72     20.55 o 
  -6   7  15      207.05      266.23     27.24 o 
  -5   7  15      272.94      261.58     26.44 o 
  -4   7  15      681.96      682.73    111.44 o 
  -3   7  15        3.70      -11.79     14.54 o 
  -2   7  15      517.67      536.05     38.35 o 
  -1   7  15      180.23      230.33     36.14 o 
   0   7  15     1648.13     1612.74    158.12 o 
   1   7  15        1.60       14.53     18.09 o 
   2   7  15     1329.30     1279.23    123.81 o 
   3   7  15      219.96      214.96     26.37 o 
   4   7  15      212.67      211.64     27.73 o 
   5   7  15        2.55        2.14     19.51 o 
  -7   8  15       84.55       60.68     21.38 o 
  -6   8  15       57.80       73.65     15.32 o 
  -5   8  15       12.48       17.52     14.62 o 
  -4   8  15     1025.43     1043.32    113.61 o 
  -3   8  15       52.32       47.83     15.30 o 
  -2   8  15      217.45      184.12     53.71 o 
  -1   8  15       13.13       20.51     27.61 o 
   0   8  15      548.58      571.23     42.31 o 
   1   8  15       20.18       30.72     19.51 o 
   2   8  15       16.05       -5.61     19.13 o 
   3   8  15       31.34       12.98     17.70 o 
   4   8  15      278.57      265.75     35.80 o 
   5   8  15        0.28      -11.09     18.26 o 
  -6   9  15      105.52      121.98     16.92 o 
  -5   9  15      118.90      116.78     20.72 o 
  -4   9  15      448.16      473.23     31.16 o 
  -3   9  15      282.67      294.61     34.63 o 
  -2   9  15     1088.97     1007.88    226.89 o 
  -1   9  15       11.12       -6.32     19.13 o 
   0   9  15      464.85      476.01    127.00 o 
   1   9  15      675.83      741.92     75.30 o 
   2   9  15     1615.28     1969.75    163.64 o 
   3   9  15      106.68       99.16     27.66 o 
   4   9  15       98.52      110.07     24.41 o 
  -6  10  15      131.55      153.07     18.56 o 
  -5  10  15      152.19      195.04     21.93 o 
  -4  10  15       11.35        5.77     14.54 o 
  -3  10  15      475.80      441.07    124.49 o 
  -2  10  15      266.43      309.18    152.60 o 
  -1  10  15      239.58      244.76    105.92 o 
   0  10  15       57.44       56.07     40.66 o 
   1  10  15      617.23      841.31     82.32 o 
   2  10  15      158.68      235.15    110.94 o 
   3  10  15      212.49      238.18     65.26 o 
   4  10  15      100.60       78.25     43.67 o 
  -5  11  15      349.43      394.16     28.84 o 
  -4  11  15        2.64       -7.43     17.89 o 
  -3  11  15      428.54      407.81    189.24 o 
  -2  11  15       38.15       41.45     26.10 o 
  -1  11  15       38.51       54.00     23.14 o 
   0  11  15      118.52      124.43     65.76 o 
   1  11  15      389.10      409.56    175.19 o 
   2  11  15       76.41       65.38     55.22 o 
   3  11  15       12.43       13.11     25.44 o 
  -4  12  15       62.04       38.33     25.01 o 
  -3  12  15      159.74      159.74     30.87 o 
  -2  12  15       13.36       32.72     23.64 o 
  -1  12  15      135.32      133.69     97.88 o 
   0  12  15       34.02       28.17     23.39 o 
   1  12  15      131.16      131.33     90.36 o 
   2  12  15       15.40       17.69     25.85 o 
  -2  13  15       77.26       85.99     26.99 o 
  -1  13  15       69.22       65.57     31.62 o 
   0  13  15       61.79       36.54     35.14 o 
  -8   0  16      286.46      232.92     50.20 o 
  -6   0  16      104.19       91.36     35.14 o 
  -4   0  16      282.47      309.22     44.17 o 
  -2   0  16       83.20      118.47     27.11 o 
   0   0  16      492.65      474.17     34.79 o 
   2   0  16     2042.42     2081.88    112.77 o 
   4   0  16      199.61      165.65     43.17 o 
   6   0  16      295.63      265.04     59.23 o 
  -8   1  16       35.66       21.18     24.30 o 
  -7   1  16        1.55      -14.06     22.72 o 
  -6   1  16      397.54      505.86     45.37 o 
  -5   1  16        3.97       14.33     18.42 o 
  -4   1  16      198.69      259.38     27.98 o 
  -3   1  16      979.95      930.09     55.70 o 
  -2   1  16     1047.95      969.22     46.12 o 
  -1   1  16      183.29      223.52     17.66 o 
   0   1  16      130.83      120.91     14.90 o 
   1   1  16        2.22      -12.62      9.68 o 
   2   1  16      563.49      565.89     28.24 o 
   3   1  16      456.96      445.28     41.76 o 
   4   1  16      258.79      227.95     40.66 o 
   5   1  16       49.20       75.79     28.37 o 
   6   1  16       91.34       80.32     31.95 o 
  -8   2  16       86.99       82.03     29.45 o 
  -7   2  16      212.38      229.65     35.72 o 
  -6   2  16       26.93       42.09     23.30 o 
  -5   2  16      232.22      278.51     54.72 o 
  -4   2  16       55.51       45.28     17.38 o 
  -3   2  16     1145.68     1068.50     87.34 o 
  -2   2  16       21.99       12.39     11.56 o 
  -1   2  16     4674.25     4597.36    191.98 o 
   0   2  16     1277.12     1279.88     51.62 o 
   1   2  16       64.30       47.93     12.53 o 
   2   2  16       27.55       25.86     14.59 o 
   3   2  16     1480.30     1390.20     66.98 o 
   4   2  16        2.42       -3.41     15.92 o 
   5   2  16      148.47      111.81     29.40 o 
   6   2  16       18.11       17.11     26.56 o 
  -8   3  16        5.34      -23.91     22.67 o 
  -7   3  16      240.93      244.01     36.51 o 
  -6   3  16       35.49       26.86     44.68 o 
  -5   3  16      397.52      467.71     79.81 o 
  -4   3  16       24.25       29.11     27.11 o 
  -3   3  16      235.26      326.62     24.70 o 
  -2   3  16      635.51      582.01     31.85 o 
  -1   3  16     1863.75     1851.73     93.58 o 
   0   3  16      364.28      354.42     22.26 o 
   1   3  16       14.06        4.35     12.65 o 
   2   3  16        0.55       -8.22     13.75 o 
   3   3  16     1106.59     1014.48     52.70 o 
   4   3  16       52.72       60.34     19.06 o 
   5   3  16      102.52       90.25     27.87 o 
   6   3  16       65.42       37.65     28.40 o 
  -8   4  16        0.43      -16.29     23.00 o 
  -7   4  16      116.95      143.86     30.83 o 
  -6   4  16       96.98      155.49     35.14 o 
  -5   4  16     1584.40     1332.03    326.79 o 
  -4   4  16      328.91      327.88     40.33 o 
  -3   4  16      128.27      171.36     27.38 o 
  -2   4  16      553.20      541.35     30.82 o 
  -1   4  16     2827.08     2734.87    116.65 o 
   0   4  16     3569.07     3576.41    151.04 o 
   1   4  16      648.82      693.73     38.06 o 
   2   4  16        4.78        0.38     13.89 o 
   3   4  16      897.52      862.69     51.52 o 
   4   4  16      941.04      890.40     49.32 o 
   5   4  16      231.67      224.50     35.40 o 
   6   4  16       26.38      -21.70     25.85 o 
  -8   5  16       19.34      -34.01     22.67 o 
  -7   5  16      124.76      188.70     33.16 o 
  -6   5  16      208.53      229.57     45.68 o 
  -5   5  16        7.05       22.76     20.95 o 
  -4   5  16      643.48      729.43     67.78 o 
  -3   5  16      146.25      187.24     30.17 o 
  -2   5  16     2266.17     2231.06    184.27 o 
  -1   5  16       64.86       63.93     15.16 o 
   0   5  16      312.28      414.93     75.30 o 
   1   5  16       68.64       68.73     20.93 o 
   2   5  16      626.12      609.75     36.32 o 
   3   5  16      410.58      476.56     55.30 o 
   4   5  16      126.07      124.00     23.59 o 
   5   5  16       29.61       22.02     19.64 o 
  -7   6  16        5.68       -1.04     21.54 o 
  -6   6  16      213.21      229.60     33.16 o 
  -5   6  16       63.89       91.72     25.88 o 
  -4   6  16      887.19      817.85    132.36 o 
  -3   6  16        0.98      -14.64     14.20 o 
  -2   6  16     1039.53     1059.46     93.16 o 
  -1   6  16       76.18       93.16     21.57 o 
   0   6  16      441.58      455.75     65.76 o 
   1   6  16      152.45      219.67     50.70 o 
   2   6  16     1591.60     1599.03     94.83 o 
   3   6  16       83.51       79.28     20.82 o 
   4   6  16      196.19      179.32     26.65 o 
   5   6  16       22.90       43.39     21.20 o 
  -7   7  16       54.87       39.12     20.38 o 
  -6   7  16      309.53      298.26     68.27 o 
  -5   7  16       79.89       70.50     28.92 o 
  -4   7  16       67.89      121.66     34.35 o 
  -3   7  16      899.05      888.41     78.11 o 
  -2   7  16      735.50      740.15     61.70 o 
  -1   7  16        4.41       13.69     18.42 o 
   0   7  16      153.35      210.85     69.27 o 
   1   7  16      386.11      475.77    130.01 o 
   2   7  16      389.51      442.12     80.32 o 
   3   7  16       51.63       49.13     20.09 o 
   4   7  16      117.08      128.49     24.91 o 
   5   7  16      166.74      158.79     27.20 o 
  -7   8  16      140.89      147.96     32.15 o 
  -6   8  16       18.58       20.81     13.95 o 
  -5   8  16      258.97      348.99     32.46 o 
  -4   8  16        2.39       -5.23     13.82 o 
  -3   8  16      548.43      605.42     33.04 o 
  -2   8  16      197.09      174.31     29.00 o 
  -1   8  16      974.66      910.46    200.29 o 
   0   8  16       72.37       70.11     25.60 o 
   1   8  16      690.40      823.88    115.96 o 
   2   8  16      237.77      196.41     42.67 o 
   3   8  16      263.09      314.35     71.28 o 
   4   8  16       70.68       70.82     22.21 o 
  -6   9  16      111.28       92.41     17.24 o 
  -5   9  16      400.56      396.97     45.94 o 
  -4   9  16      133.83      172.11     40.43 o 
  -3   9  16      336.08      430.41    155.11 o 
  -2   9  16        6.32        3.06     20.98 o 
  -1   9  16       42.57       43.68     21.23 o 
   0   9  16      246.30      273.67    126.50 o 
   1   9  16      107.67      153.59     53.21 o 
   2   9  16      353.67      403.55    155.61 o 
   3   9  16      386.89      429.67    173.68 o 
   4   9  16       58.22       56.00     36.14 o 
  -5  10  16       93.29      120.82     19.96 o 
  -4  10  16      273.19      252.91     24.09 o 
  -3  10  16       65.14       68.05     25.09 o 
  -2  10  16       66.98       62.66     30.62 o 
  -1  10  16       68.24       67.00     30.62 o 
   0  10  16      343.08      289.29     83.33 o 
   1  10  16       57.22      102.18     32.63 o 
   2  10  16       43.68       61.97     28.29 o 
   3  10  16      112.20      137.70     62.24 o 
  -5  11  16       34.92       51.82     25.19 o 
  -4  11  16      134.21      154.69     29.86 o 
  -3  11  16       13.75       17.82     22.42 o 
  -2  11  16      482.72      437.20    160.63 o 
  -1  11  16       41.51       30.56     29.62 o 
   0  11  16      320.23      258.52    102.90 o 
   1  11  16        9.73       20.39     39.66 o 
   2  11  16      271.38      256.43    108.93 o 
  -3  12  16      115.71      138.02     44.68 o 
  -2  12  16        5.45      -21.17     23.14 o 
  -1  12  16      214.06      205.52    102.90 o 
   0  12  16       70.42       62.87     26.72 o 
   1  12  16      182.82      163.92    126.50 o 
  -7   0  17     1160.29     1195.70    108.43 o 
  -5   0  17     1278.22      931.66     84.33 o 
  -3   0  17      205.41      208.82     35.14 o 
  -1   0  17     5489.36     5214.07    265.84 o 
   1   0  17       17.79        4.60     22.09 o 
   3   0  17      699.03      583.29     63.25 o 
   5   0  17      498.45      406.60     68.27 o 
  -8   1  17        4.28        4.57     25.44 o 
  -7   1  17      191.35      206.62     34.38 o 
  -6   1  17      262.38      326.12     60.74 o 
  -5   1  17      355.91      395.74     37.97 o 
  -4   1  17      295.63      368.03     40.16 o 
  -3   1  17      261.15      294.11     29.00 o 
  -2   1  17      813.46      779.66     48.62 o 
  -1   1  17     5181.41     5018.24    208.64 o 
   0   1  17        4.26       -4.94     10.47 o 
   1   1  17      366.51      400.45     25.01 o 
   2   1  17       14.62       -4.02     14.20 o 
   3   1  17     1759.78     1568.69     74.29 o 
   4   1  17      339.65      289.58     49.19 o 
   5   1  17      304.47      248.91     44.68 o 
  -8   2  17        6.93      -20.95     25.60 o 
  -7   2  17       41.61       60.96     28.37 o 
  -6   2  17      258.80      225.60     33.00 o 
  -5   2  17      214.60      235.93     30.43 o 
  -4   2  17       63.71       48.51     19.84 o 
  -3   2  17      901.88      893.73     54.93 o 
  -2   2  17     1071.59     1049.19     50.40 o 
  -1   2  17      302.16      368.77     26.83 o 
   0   2  17       29.45       20.57     11.21 o 
   1   2  17      502.25      525.06     27.12 o 
   2   2  17      705.73      670.28     37.94 o 
   3   2  17      214.62      208.49     34.94 o 
   4   2  17      128.02      125.43     29.71 o 
   5   2  17       23.90        3.58     24.42 o 
  -8   3  17      154.10      204.55     36.91 o 
  -7   3  17       21.24       24.91     24.30 o 
  -6   3  17      702.31      713.99    159.63 o 
  -5   3  17        0.46       -6.99     18.72 o 
  -4   3  17      589.78      549.68     40.10 o 
  -3   3  17       42.35       29.46     14.05 o 
  -2   3  17     2373.35     2409.95    104.11 o 
  -1   3  17      282.73      337.58     30.58 o 
   0   3  17      103.47      145.65     29.09 o 
   1   3  17      141.49      155.32     20.52 o 
   2   3  17     1537.92     1452.37     69.22 o 
   3   3  17      386.12      353.35     30.70 o 
   4   3  17      141.80      141.54     23.40 o 
   5   3  17        0.08       -7.03     23.39 o 
  -8   4  17       79.18       74.37     30.16 o 
  -7   4  17       99.17      182.40     63.75 o 
  -6   4  17      379.24      359.27    101.90 o 
  -5   4  17      321.84      360.14     57.73 o 
  -4   4  17       87.61       52.62     21.57 o 
  -3   4  17      432.92      493.24     30.06 o 
  -2   4  17     1621.77     1433.86    110.32 o 
  -1   4  17        7.57       -1.15     12.30 o 
   0   4  17      215.81      268.15     30.30 o 
   1   4  17      265.78      327.48     27.90 o 
   2   4  17      906.58      875.98     46.94 o 
   3   4  17        3.20       -8.60     15.26 o 
   4   4  17       90.25       99.44     26.04 o 
   5   4  17      192.47      127.69     25.36 o 
  -7   5  17      251.20      248.53     50.20 o 
  -6   5  17       36.69       45.66     24.31 o 
  -5   5  17      411.57      482.51     77.30 o 
  -4   5  17       82.44       87.98     50.08 o 
  -3   5  17       74.87      117.36     23.40 o 
  -2   5  17      271.92      327.67     26.37 o 
  -1   5  17      314.93      364.98     46.02 o 
   0   5  17      106.96      170.53     26.95 o 
   1   5  17       85.83       73.34     22.29 o 
   2   5  17      903.96      835.98     45.87 o 
   3   5  17      269.37      310.97     30.75 o 
   4   5  17        6.27        2.30     17.74 o 
   5   5  17      205.56      200.47     41.34 o 
  -7   6  17       74.13      131.30     36.64 o 
  -6   6  17       49.49       20.97     24.36 o 
  -5   6  17      749.03      781.06    110.43 o 
  -4   6  17      146.21      139.90     37.54 o 
  -3   6  17      177.20      244.82     26.23 o 
  -2   6  17      176.78      163.90     35.56 o 
  -1   6  17      900.19      917.71     78.31 o 
   0   6  17      978.22      874.29     56.58 o 
   1   6  17     1119.59     1142.50    112.94 o 
   2   6  17       95.97      139.47     35.14 o 
   3   6  17      209.73      216.85     27.23 o 
   4   6  17        8.43       29.55     19.59 o 
   5   6  17      229.77      186.16     28.55 o 
  -7   7  17      293.57      327.90    111.44 o 
  -6   7  17      276.99      343.98     91.86 o 
  -5   7  17       57.72       53.45     20.58 o 
  -4   7  17      508.37      553.64     82.48 o 
  -3   7  17       51.81       51.58     18.57 o 
  -2   7  17       70.84      123.03     25.01 o 
  -1   7  17       85.46      106.94     24.72 o 
   0   7  17      479.77      481.88     77.81 o 
   1   7  17        1.87      -27.86     18.57 o 
   2   7  17       36.41       15.61     20.55 o 
   3   7  17      255.17      327.21     83.04 o 
   4   7  17      157.50      119.07     25.28 o 
  -6   8  17      264.01      265.92     32.15 o 
  -5   8  17        1.00        0.21     15.41 o 
  -4   8  17      404.60      432.72     49.12 o 
  -3   8  17       20.47       40.37     18.90 o 
  -2   8  17        3.60      -25.55     17.60 o 
  -1   8  17       45.14       39.97     37.65 o 
   0   8  17      387.12      434.88    108.93 o 
   1   8  17        0.20      -10.22     19.28 o 
   2   8  17      207.17      243.92     71.78 o 
   3   8  17       73.63       69.27     26.98 o 
   4   8  17      208.73      232.65     35.56 o 
  -6   9  17      214.88      231.25     86.92 o 
  -5   9  17       14.39       29.10     16.70 o 
  -4   9  17       52.81       62.24     17.88 o 
  -3   9  17       52.81       72.78     25.56 o 
  -2   9  17      623.72      618.17     87.34 o 
  -1   9  17      126.13      107.67     46.68 o 
   0   9  17      400.90      415.63    150.09 o 
   1   9  17       31.16       49.86     25.01 o 
   2   9  17       82.52      100.16     54.72 o 
   3   9  17      111.87       77.88     53.71 o 
  -5  10  17      196.26      208.93     23.38 o 
  -4  10  17       16.60       16.66     22.29 o 
  -3  10  17      562.48      566.05    165.15 o 
  -2  10  17        5.43       12.32     22.91 o 
  -1  10  17      151.82      170.50     99.39 o 
   0  10  17       63.51       55.55     28.11 o 
   1  10  17     1009.47     1198.71    111.44 o 
   2  10  17       58.35       60.29     28.87 o 
  -4  11  17      160.53      221.44     95.38 o 
  -3  11  17       51.42       44.28     34.13 o 
  -2  11  17       18.28        5.02     23.03 o 
  -1  11  17       88.96       76.66     27.01 o 
   0  11  17       16.49       23.90     27.11 o 
   1  11  17      270.64      301.47    147.08 o 
  -2  12  17        4.17      -34.94     39.15 o 
  -1  12  17      142.30      140.24     54.72 o 
  -8   0  18      146.04      192.76     51.20 o 
  -6   0  18      241.64      235.93     49.19 o 
  -4   0  18        3.16      -30.12     21.08 o 
  -2   0  18     1881.16     1840.24    141.56 o 
   0   0  18       46.46       62.24     18.46 o 
   2   0  18      776.75      728.33     48.84 o 
   4   0  18       62.02      125.49     43.17 o 
  -8   1  18      325.01      308.19     73.29 o 
  -7   1  18       32.34       28.62     26.61 o 
  -6   1  18     1154.22     1160.73     91.86 o 
  -5   1  18      133.91      119.91     35.64 o 
  -4   1  18       75.88       49.83     20.15 o 
  -3   1  18      142.11      118.12     23.43 o 
  -2   1  18     3471.78     3218.50    167.09 o 
  -1   1  18       50.46       98.65     16.79 o 
   0   1  18      121.14      129.92     18.96 o 
   1   1  18       91.40       95.22     14.98 o 
   2   1  18     1024.20      856.79     45.74 o 
   3   1  18      208.04      239.57     33.71 o 
   4   1  18      278.15      267.76     61.24 o 
   5   1  18       22.59       35.73     28.37 o 
  -8   2  18       18.00        9.93     25.90 o 
  -7   2  18      703.30      757.10     57.12 o 
  -6   2  18      154.70      159.98     30.73 o 
  -5   2  18      961.30      881.07     58.21 o 
  -4   2  18       85.08       98.20     23.30 o 
  -3   2  18      482.17      505.96     37.97 o 
  -2   2  18       23.30       21.60     17.29 o 
  -1   2  18      148.08      144.85     28.70 o 
   0   2  18       16.57        5.56     15.49 o 
   1   2  18      249.51      277.11     26.00 o 
   2   2  18       75.53       83.60     19.03 o 
   3   2  18      220.26      221.64     25.57 o 
   4   2  18       72.37       76.45     27.50 o 
   5   2  18      221.09      168.49     35.47 o 
  -7   3  18       72.17       74.80     29.40 o 
  -6   3  18      167.84      142.11     29.71 o 
  -5   3  18      558.68      466.35     42.02 o 
  -4   3  18       10.73       11.88     18.72 o 
  -3   3  18       10.90        4.32     17.38 o 
  -2   3  18       27.96       28.14     14.05 o 
  -1   3  18      908.45      883.63     44.95 o 
   0   3  18      274.97      296.24     25.45 o 
   1   3  18     1255.32     1167.28     64.44 o 
   2   3  18      121.58      144.46     22.03 o 
   3   3  18      108.76      122.28     21.75 o 
   4   3  18       80.64       65.07     20.87 o 
   5   3  18      401.57      353.39     65.26 o 
  -7   4  18      208.04      225.14     37.12 o 
  -6   4  18        0.54      -17.13     27.61 o 
  -5   4  18      147.33      165.91     29.59 o 
  -4   4  18      658.32      594.42     52.71 o 
  -3   4  18      189.98      191.94     28.83 o 
  -2   4  18       59.82       52.23     15.75 o 
  -1   4  18       88.62      105.08     17.15 o 
   0   4  18      255.80      296.09     32.63 o 
   1   4  18      270.80      307.94     33.27 o 
   2   4  18      230.74      271.48     27.90 o 
   3   4  18      366.45      324.36     30.81 o 
   4   4  18       85.26       27.31     20.27 o 
   5   4  18        2.96       -0.56     25.85 o 
  -7   5  18       45.02       58.24     27.96 o 
  -6   5  18      536.93      565.72    145.07 o 
  -5   5  18       53.12       51.54     24.60 o 
  -4   5  18     1023.45      842.38    229.90 o 
  -3   5  18       18.32       -4.19     14.63 o 
  -2   5  18     1500.58     1575.83     72.34 o 
  -1   5  18       73.74       70.19     21.64 o 
   0   5  18      192.34      203.68     29.45 o 
   1   5  18      191.03      190.78     28.87 o 
   2   5  18     1561.50     1566.95     92.05 o 
   3   5  18      254.48      270.28     47.85 o 
   4   5  18      175.14      188.55     39.95 o 
  -7   6  18      199.24      179.88     58.23 o 
  -6   6  18      103.58       63.81     28.43 o 
  -5   6  18       77.86       77.46     60.74 o 
  -4   6  18        1.36      -24.33     16.22 o 
  -3   6  18      552.38      547.48     49.85 o 
  -2   6  18      498.68      496.10     32.22 o 
  -1   6  18        2.46       16.59     27.11 o 
   0   6  18      103.92      173.27     50.20 o 
   1   6  18      466.27      505.98    107.92 o 
   2   6  18     1016.89     1012.20     77.81 o 
   3   6  18       83.11      108.38     23.71 o 
   4   6  18      153.21      143.31     26.21 o 
  -6   7  18      214.71      196.15     63.75 o 
  -5   7  18       72.20       54.27     25.60 o 
  -4   7  18       33.74       19.09     18.17 o 
  -3   7  18        1.12      -17.81     16.15 o 
  -2   7  18      870.61      814.97     98.39 o 
  -1   7  18      499.69      497.84     70.28 o 
   0   7  18      273.26      359.67     77.30 o 
   1   7  18       18.96       27.04     21.97 o 
   2   7  18      857.56      896.27     61.32 o 
   3   7  18      264.48      266.16     43.17 o 
   4   7  18      106.17       99.52     24.99 o 
  -6   8  18       83.30       78.02     23.24 o 
  -5   8  18      461.66      436.58     69.70 o 
  -4   8  18       13.97       34.92     16.79 o 
  -3   8  18     1804.75     1615.07    449.27 o 
  -2   8  18        0.72      -13.69     20.15 o 
  -1   8  18      235.61      225.60     63.25 o 
   0   8  18        0.05        7.53     19.88 o 
   1   8  18     1429.31     1674.59    143.56 o 
   2   8  18      110.70      144.34     47.69 o 
   3   8  18      473.38      516.44     90.36 o 
  -5   9  18       34.78       13.95     17.35 o 
  -4   9  18      118.56      144.32     28.22 o 
  -3   9  18       28.42       52.12     25.29 o 
  -2   9  18        2.67        3.70     22.19 o 
  -1   9  18      120.16      107.13     41.16 o 
   0   9  18      244.08      248.06    128.51 o 
   1   9  18      176.30      213.27     75.30 o 
   2   9  18        3.99       -7.52     22.35 o 
  -4  10  18      329.50      319.55    123.99 o 
  -3  10  18      233.53      223.78     73.29 o 
  -2  10  18        4.74       -6.27     22.67 o 
  -1  10  18      188.70      248.49    131.52 o 
   0  10  18      359.06      343.10    156.11 o 
   1  10  18      168.45      164.95     69.27 o 
   2  10  18       55.68       35.14     39.15 o 
  -3  11  18        0.89       -0.41     25.55 o 
  -2  11  18      146.06      164.23     86.84 o 
  -1  11  18        2.32       11.95     24.12 o 
   0  11  18      404.98      367.39    198.78 o 
  -7   0  19      576.32      674.65     84.33 o 
  -5   0  19      909.78      962.79     88.35 o 
  -3   0  19      585.51      650.56     63.25 o 
  -1   0  19      140.14      188.74     38.15 o 
   1   0  19     1264.40     1228.13     72.70 o 
   3   0  19      490.04      483.90     67.26 o 
  -7   1  19       17.59       13.66     25.90 o 
  -6   1  19      686.78      786.99     56.78 o 
  -5   1  19       33.40        9.52     21.97 o 
  -4   1  19      240.01      255.26     31.95 o 
  -3   1  19      250.83      261.30     30.16 o 
  -2   1  19      216.87      257.52     29.45 o 
  -1   1  19      338.66      315.13     31.92 o 
   0   1  19      911.02      865.47     44.61 o 
   1   1  19      278.12      289.35     27.10 o 
   2   1  19       95.37      108.96     20.66 o 
   3   1  19      122.88       98.77     27.98 o 
   4   1  19      203.02      157.79     35.64 o 
  -7   2  19       47.50       54.54     28.74 o 
  -6   2  19       97.68      130.30     30.83 o 
  -5   2  19       20.13        6.53     21.30 o 
  -4   2  19       31.71       39.34     21.26 o 
  -3   2  19      100.93       73.51     40.16 o 
  -2   2  19     1108.05     1026.90     61.97 o 
  -1   2  19        1.67       -9.52     13.69 o 
   0   2  19       22.28        1.95     13.40 o 
   1   2  19      244.43      221.61     24.51 o 
   2   2  19      984.34      895.05     48.32 o 
   3   2  19       67.89       73.14     20.18 o 
   4   2  19       97.40       52.83     27.16 o 
  -7   3  19       34.00       32.44     51.20 o 
  -6   3  19     1190.62     1192.66    123.49 o 
  -5   3  19       94.35       47.11     27.61 o 
  -4   3  19      172.01      215.63     35.64 o 
  -3   3  19        6.46       -3.84     18.01 o 
  -2   3  19     3670.70     3221.02    168.23 o 
  -1   3  19      398.39      377.64     33.64 o 
   0   3  19      411.11      395.52     49.19 o 
   1   3  19        9.12       14.00     18.09 o 
   2   3  19     1362.16     1230.98     61.97 o 
   3   3  19       28.05       16.48     17.54 o 
   4   3  19      689.02      652.82     98.39 o 
  -7   4  19      878.38      797.83     59.43 o 
  -6   4  19       50.30       -0.72     26.60 o 
  -5   4  19      336.91      375.56     72.79 o 
  -4   4  19        0.81      -22.80     19.84 o 
  -3   4  19      782.71      725.13     54.72 o 
  -2   4  19      812.44      761.10     41.10 o 
  -1   4  19      410.01      507.13     41.38 o 
   0   4  19       81.22      117.58     24.42 o 
   1   4  19      285.42      320.43     35.41 o 
   2   4  19      823.88      779.17     53.83 o 
   3   4  19      423.96      435.47     36.26 o 
   4   4  19       39.26        7.71     19.58 o 
  -7   5  19       70.60       64.35     29.86 o 
  -6   5  19        8.82      -21.84     22.63 o 
  -5   5  19      366.89      316.38     50.70 o 
  -4   5  19       13.48       -5.02     21.30 o 
  -3   5  19      186.59      179.55     23.35 o 
  -2   5  19      754.53      676.71     38.01 o 
  -1   5  19      515.10      514.55     42.17 o 
   0   5  19       11.31       -2.82     18.33 o 
   1   5  19      878.37      820.25     71.78 o 
   2   5  19      270.44      271.96     49.19 o 
   3   5  19      313.16      366.83     33.77 o 
   4   5  19       13.05       -6.39     19.65 o 
  -6   6  19        2.80      -21.07     23.58 o 
  -5   6  19      284.74      403.71     89.35 o 
  -4   6  19       47.76       -8.03     19.88 o 
  -3   6  19     1357.46     1445.93    130.80 o 
  -2   6  19        6.29        4.02     19.17 o 
  -1   6  19      349.42      394.12     99.39 o 
   0   6  19       63.86       79.01     24.42 o 
   1   6  19      458.37      444.86    114.95 o 
   2   6  19        2.65       16.99     22.68 o 
   3   6  19      642.63      684.74     55.22 o 
  -6   7  19      133.16      136.30     45.18 o 
  -5   7  19        3.53      -29.21     22.42 o 
  -4   7  19      406.98      442.08    147.08 o 
  -3   7  19      225.34      244.25     49.86 o 
  -2   7  19        4.55      -26.47     18.54 o 
  -1   7  19      318.16      296.96     43.17 o 
   0   7  19      628.29      647.57     50.20 o 
   1   7  19      278.74      318.26    109.43 o 
   2   7  19      141.03      170.67     32.01 o 
   3   7  19       92.53       63.75     27.69 o 
  -5   8  19       87.52       77.66     22.50 o 
  -4   8  19       88.35       75.03     35.80 o 
  -3   8  19       33.75       28.02     23.58 o 
  -2   8  19      330.17      364.46    116.96 o 
  -1   8  19        9.26       21.75     21.95 o 
   0   8  19      471.56      485.68    197.28 o 
   1   8  19        0.02        1.60     20.86 o 
   2   8  19      370.33      384.64    147.58 o 
  -4   9  19       98.27       91.44     28.18 o 
  -3   9  19       16.57       -5.87     23.39 o 
  -2   9  19      157.20      156.95     83.83 o 
  -1   9  19       95.53       69.92     26.15 o 
   0   9  19      119.45      118.58     28.91 o 
   1   9  19      102.79      139.67     67.26 o 
   2   9  19      171.70      141.56     45.18 o 
  -3  10  19      200.99      191.40     87.34 o 
  -2  10  19       58.93       77.73     26.50 o 
  -1  10  19      240.03      288.22    126.50 o 
   0  10  19       18.25       39.26     25.56 o 
  -6   0  20      474.22      481.90     68.27 o 
  -4   0  20        1.46       -9.04     28.11 o 
  -2   0  20     3176.86     2709.66    203.80 o 
   0   0  20      324.10      370.46     48.19 o 
   2   0  20      647.70      520.05     68.27 o 
   4   0  20      335.73      216.85     53.21 o 
  -7   1  20       34.58       21.01     27.58 o 
  -6   1  20      974.16      831.07    166.66 o 
  -5   1  20       41.14       20.40     24.48 o 
  -4   1  20      361.52      346.51     37.22 o 
  -3   1  20        3.85       -4.56     19.28 o 
  -2   1  20     1477.90     1331.50     77.71 o 
  -1   1  20       96.29      114.31     28.61 o 
   0   1  20     1385.15     1262.05     60.62 o 
   1   1  20        2.09        0.80     15.75 o 
   2   1  20     1485.25     1262.66     63.12 o 
   3   1  20      152.40      157.35     32.25 o 
   4   1  20      203.86      170.50     34.76 o 
  -7   2  20      811.72      829.15     61.38 o 
  -6   2  20       81.87       96.62     29.40 o 
  -5   2  20      392.97      421.68     43.03 o 
  -4   2  20      104.98       67.96     24.42 o 
  -3   2  20     1560.74     1408.43     81.63 o 
  -2   2  20      659.66      593.81     42.94 o 
  -1   2  20      594.08      563.73     41.17 o 
   0   2  20      431.62      423.89     35.78 o 
   1   2  20     2545.99     2303.75    126.72 o 
   2   2  20      260.88      214.75     26.02 o 
   3   2  20      464.73      411.67     65.26 o 
   4   2  20       53.76       22.52     26.61 o 
  -7   3  20        0.36      -13.12     25.85 o 
  -6   3  20        8.51       21.34     26.61 o 
  -5   3  20        1.18      -28.11     21.30 o 
  -4   3  20       57.05       30.57     24.09 o 
  -3   3  20      526.64      479.67     63.25 o 
  -2   3  20      139.76      136.30     25.13 o 
  -1   3  20       59.39       62.38     17.78 o 
   0   3  20      319.75      333.04     35.72 o 
   1   3  20      287.12      331.37     35.87 o 
   2   3  20        5.22      -21.27     18.80 o 
   3   3  20      199.41      199.63     26.97 o 
   4   3  20       14.69       -2.90     24.57 o 
  -6   4  20        1.70       -7.32     24.48 o 
  -5   4  20       16.29        5.91     24.01 o 
  -4   4  20        0.64      -23.79     20.86 o 
  -3   4  20     1411.73     1180.54     70.98 o 
  -2   4  20       31.96        6.43     19.44 o 
  -1   4  20       56.95       63.43     21.64 o 
   0   4  20       51.38       55.55     22.35 o 
   1   4  20      826.37      751.75     60.74 o 
   2   4  20       28.61       24.16     20.55 o 
   3   4  20      575.72      524.46     38.97 o 
  -6   5  20      414.52      437.24     58.73 o 
  -5   5  20       16.36       -0.03     23.39 o 
  -4   5  20      406.42      400.82     40.70 o 
  -3   5  20        1.00       -0.78     20.86 o 
  -2   5  20      154.23      185.66     22.88 o 
  -1   5  20      275.13      306.07     87.85 o 
   0   5  20     1206.58     1161.23     71.90 o 
   1   5  20        0.24       -0.86     19.84 o 
   2   5  20      453.19      610.03     76.80 o 
   3   5  20       15.74       15.20     23.06 o 
  -6   6  20       19.00        7.21     47.69 o 
  -5   6  20      100.70      115.85     57.23 o 
  -4   6  20        0.66       -6.83     21.43 o 
  -3   6  20       50.34       57.23     24.14 o 
  -2   6  20      304.27      256.76     61.74 o 
  -1   6  20      477.15      429.08    103.41 o 
   0   6  20      240.92      253.18     59.23 o 
   1   6  20       39.35       36.64     23.43 o 
   2   6  20      227.87      304.19     93.37 o 
   3   6  20       72.07       74.70     27.71 o 
  -5   7  20      160.00       89.39     28.61 o 
  -4   7  20        1.32       18.57     23.43 o 
  -3   7  20        1.89      -19.53     21.87 o 
  -2   7  20      123.07      101.41     46.18 o 
  -1   7  20      184.36      217.09     53.21 o 
   0   7  20        6.36       15.04     21.64 o 
   1   7  20      354.52      416.78    123.49 o 
   2   7  20       69.16       64.75     26.98 o 
  -4   8  20       12.43      -17.21     21.87 o 
  -3   8  20      418.65      449.45    230.41 o 
  -2   8  20       14.52       55.52     41.16 o 
  -1   8  20      467.96      495.63    170.67 o 
   0   8  20        9.64        9.39     23.00 o 
   1   8  20      484.42      556.12    223.88 o 
  -3   9  20       46.89       77.44     27.71 o 
  -2   9  20       59.03       27.01     25.33 o 
  -1   9  20      213.65      220.36     93.37 o 
   0   9  20      343.73      328.34    163.14 o 
  -5   0  21      287.76      250.99     52.21 o 
  -3   0  21     2078.58     1658.52    133.53 o 
  -1   0  21     1861.71     1613.34    129.51 o 
   1   0  21     2384.21     2171.54    166.66 o 
   3   0  21     1298.17      961.78     94.37 o 
  -6   1  21      143.59      180.78     40.66 o 
  -5   1  21        2.30      -33.01     22.01 o 
  -4   1  21      353.08      339.83     37.97 o 
  -3   1  21       36.98        1.82     20.86 o 
  -2   1  21      378.25      410.60     41.66 o 
  -1   1  21        0.95       -3.01     18.80 o 
   0   1  21      757.44      679.84     46.79 o 
   1   1  21      288.69      373.61     38.31 o 
   2   1  21      425.75      335.87     58.73 o 
   3   1  21       97.06       70.99     38.15 o 
  -6   2  21       66.26       30.59     27.87 o 
  -5   2  21        1.52       -3.69     22.68 o 
  -4   2  21       33.28       26.54     23.06 o 
  -3   2  21      345.65      328.38     35.84 o 
  -2   2  21       28.47       22.22     21.64 o 
  -1   2  21      175.32      221.91     36.64 o 
   0   2  21      225.89      232.65     31.57 o 
   1   2  21       48.04        2.75     20.22 o 
   2   2  21      138.58       86.91     25.60 o 
   3   2  21      133.45      100.98     30.39 o 
  -6   3  21      493.01      612.88     78.81 o 
  -5   3  21        5.06       -2.48     25.44 o 
  -4   3  21      518.24      567.97     48.59 o 
  -3   3  21       97.92       89.85     25.56 o 
  -2   3  21      729.83      647.55     46.14 o 
  -1   3  21        7.16       -7.52     19.51 o 
   0   3  21     1109.24      983.77     63.70 o 
   1   3  21        0.17        3.87     19.84 o 
   2   3  21     1091.10      959.75     63.18 o 
   3   3  21        0.54       -1.14     21.26 o 
  -6   4  21        9.37      -34.00     24.30 o 
  -5   4  21      450.67      499.82     78.31 o 
  -4   4  21       73.41       62.75     26.27 o 
  -3   4  21      480.94      465.27     42.58 o 
  -2   4  21      225.63      223.68     29.79 o 
  -1   4  21     1487.39     1306.71    101.40 o 
   0   4  21      141.29      135.39     27.87 o 
   1   4  21     1035.23      922.70     61.33 o 
   2   4  21      114.63      125.28     27.66 o 
   3   4  21      332.19      283.71     37.58 o 
  -5   5  21       33.49       32.25     36.64 o 
  -4   5  21       14.01        6.33     22.87 o 
  -3   5  21      569.46      479.94     73.79 o 
  -2   5  21        1.30        5.02     28.11 o 
  -1   5  21      101.17      103.52     25.85 o 
   0   5  21      188.05      245.87     53.71 o 
   1   5  21      292.02      245.57     47.19 o 
   2   5  21        8.93       10.65     21.64 o 
  -5   6  21      152.82      190.44     54.21 o 
  -4   6  21        0.64      -11.27     23.77 o 
  -3   6  21     1110.26      975.16    114.95 o 
  -2   6  21        4.36        9.04     21.30 o 
  -1   6  21      397.30      401.31    124.99 o 
   0   6  21       23.96       18.18     21.87 o 
   1   6  21      622.13      611.68     54.21 o 
   2   6  21       27.20      -11.80     23.00 o 
  -4   7  21      986.45      882.24    141.56 o 
  -3   7  21      157.32      114.45     37.15 o 
  -2   7  21      431.64      390.59    146.58 o 
  -1   7  21      249.58      286.21     89.85 o 
   0   7  21      633.99      539.76    128.00 o 
   1   7  21      121.96      119.70     29.15 o 
  -3   8  21       28.15        6.17     33.13 o 
  -2   8  21       36.02       43.20     25.73 o 
  -1   8  21      124.33      128.31     48.69 o 
   0   8  21      283.95      257.15     93.87 o 
  -6   0  22       20.32        3.01     40.16 o 
  -4   0  22       34.38       10.04     33.13 o 
  -2   0  22      161.60      145.57     40.16 o 
   0   0  22        9.06      -16.06     24.09 o 
   2   0  22      137.38      132.52     44.17 o 
  -6   1  22      152.66      132.52     33.37 o 
  -5   1  22        0.34      -21.37     24.48 o 
  -4   1  22      964.16      823.97     56.41 o 
  -3   1  22       29.47        8.53     23.43 o 
  -2   1  22      784.12      765.06     52.47 o 
  -1   1  22       41.99       34.49     21.97 o 
   0   1  22     1160.98     1054.51     64.93 o 
   1   1  22        4.52        7.03     27.11 o 
   2   1  22      505.64      379.49     61.24 o 
  -5   2  22      567.73      581.72     52.00 o 
  -4   2  22        8.04       10.11     27.61 o 
  -3   2  22     1270.88     1087.52     68.05 o 
  -2   2  22      233.79      216.47     31.62 o 
  -1   2  22     2415.04     2068.83    113.66 o 
   0   2  22       52.82       25.10     30.12 o 
   1   2  22     1429.12     1248.09     76.67 o 
   2   2  22       16.18        9.73     21.57 o 
  -5   3  22        0.47      -34.30     22.87 o 
  -4   3  22      242.09      277.97     36.43 o 
  -3   3  22      368.48      338.92     37.54 o 
  -2   3  22      121.53       89.85     25.56 o 
  -1   3  22        7.56       46.18     30.12 o 
   0   3  22      453.56      474.10     44.87 o 
   1   3  22      212.82      236.18     33.67 o 
   2   3  22      208.58      197.51     31.58 o 
  -5   4  22       78.47       56.44     29.79 o 
  -4   4  22        4.85      -23.66     25.10 o 
  -3   4  22      765.55      639.05     47.17 o 
  -2   4  22       25.47       35.40     22.68 o 
  -1   4  22      431.34      339.33     51.20 o 
   0   4  22       33.32       24.44     20.86 o 
   1   4  22      327.69      351.01     44.17 o 
   2   4  22       18.56       21.21     21.97 o 
  -4   5  22      795.90      636.04     92.36 o 
  -3   5  22      100.28      123.76     28.16 o 
  -2   5  22     1406.46     1039.09     92.36 o 
  -1   5  22        0.61       -0.33     21.26 o 
   0   5  22     1155.59     1042.95    121.98 o 
   1   5  22       18.80       10.54     22.01 o 
  -4   6  22       13.72      -30.60     31.12 o 
  -3   6  22       12.29      -40.16     29.11 o 
  -2   6  22       23.67        5.02     29.11 o 
  -1   6  22      370.95      382.38    106.42 o 
   0   6  22        7.92       23.60     23.71 o 
   1   6  22      224.44      209.83     45.18 o 
  -3   7  22       40.03        3.01     30.12 o 
  -2   7  22      109.18       98.11     45.68 o 
  -1   7  22      157.72      217.77     87.34 o 
  -5   0  23      789.67      658.59     72.28 o 
  -3   0  23     1382.01     1166.59    102.40 o 
  -1   0  23     1188.35      862.39     81.32 o 
  -5   1  23        0.99      -24.26     25.29 o 
  -4   1  23      480.63      438.72     50.20 o 
  -3   1  23      126.71       77.61     28.74 o 
  -2   1  23      724.27      665.32     49.30 o 
  -1   1  23       14.27      -11.98     27.11 o 
   0   1  23      400.12      413.63     56.22 o 
   1   1  23        1.63       24.09     30.12 o 
  -4   2  23        3.28       -4.52     24.14 o 
  -3   2  23      295.16      255.84     35.09 o 
  -2   2  23       31.96       16.53     22.87 o 
  -1   2  23       10.34       -6.56     29.62 o 
   0   2  23       10.75      -10.04     30.12 o 
   1   2  23      116.28       99.39     35.14 o 
  -4   3  23      627.46      479.64     46.40 o 
  -3   3  23       42.96       49.11     25.19 o 
  -2   3  23     1656.32     1443.72    120.47 o 
  -1   3  23       55.26       76.30     35.14 o 
   0   3  23      865.67      714.81     72.28 o 
   1   3  23       57.32       70.06     25.01 o 
  -4   4  23        4.01       -5.02     24.14 o 
  -3   4  23      377.19      351.98     38.68 o 
  -2   4  23       91.90       72.28     36.14 o 
  -1   4  23      597.98      533.10     66.26 o 
   0   4  23        2.04      -31.12     28.11 o 
  -3   5  23       19.27       12.70     24.01 o 
  -2   5  23        5.60        2.01     31.12 o 
  -1   5  23      101.01       90.36     39.15 o 
   0   5  23        0.36       -0.43     21.64 o 
  -2   0  24       20.78       49.19     37.15 o 
  -3   1  24        4.13       16.04     26.24 o 
  -2   1  24     1160.30      908.57     61.05 o 
  -1   1  24       10.03      -14.11     20.93 o 
   0   1  24      510.64      549.16     66.26 o 
  -3   2  24     1308.26     1215.65     76.25 o 
  -2   2  24      130.82      149.94     30.87 o 
  -1   2  24      264.89      205.81     44.17 o 
  -2   3  24       10.34       17.66     24.01 o 
  -1   3  24       45.16       43.17     33.13 o 
                                                 
